# Supplementary material for: An atlas of genetic determinants of forearm fracture
Source: Nat Genet. 2023 Nov 2;55(11):1820–30. doi: 10.1038/s41588-023-01527-3 (PMC10632131; doi:10.1038/s41588-023-01527-3)
Supplement: Supplementary file 3 — Supplementary Tables 1–22. [file 41588_2023_1527_MOESM3_ESM.xlsx]

## Sheet: Supplementary Table 1
	Supplementary Table 1 Description of the five discovery cohorts
	Study Short name	Full name	Study Design	Area of Origin	Ethnicity	Study Type	Total Sample Size in the present study (% females)	Number of forearm fracture cases (% females)	Median age of first forearm fracture	Study Description	References
	UKBB	UK Biobank	Cohort study. Both prevalent and incident forearm fractures were identified by ICD codes (ICD10, S52; ICD9, 813) from registers as well as self-reported wrist fractures in the last 5 years before baseline. Fracture cases >30 years were included. Controls were defined as individuals from the same cohort without a history of forearm fracture. For fracture cases, age was the time for the first forea…	UK	North-Western European subset used for analysis in the present study	Populatrion based	436717 (54% females)	16452 (73% females)	59.4	In 2006-2010, the UK Biobank recruited 502,643 individuals aged between 37-73 years (99.5% were 40-69 years) from across the country. Each participant provided a large amount of information regarding their health and lifestyle using touch screen questionnaires, physical measurements and agreement to have their health followed and they also provided blood, urine and saliva samples for future analy…	Biobank UK. UK Biobank: Protocol for a Large-scale Prospective Epidemiological Resource. 2010. http://www.ukbiobank.ac.uk/wp-content/uploads/2011/11/UKBiobank-Protocol.pdf
	FinnGen	FinnGen	The FinnGen study is a mixture of population-based cohorts and samples from hospital biobanks. Forearm fractures were identified by ICD codes. Both prevalent and incident forearm fractures were identified by ICD codes (ICD10: S52; ICD9/ICD8: 813) in hospital records, outpatient records and primary care records. For the present study we used data freeze version 8. From 1969-1997 only hospital regi…	Finland	Northern European /Finnish	Population based	313290 (54.6% females)	17699 (71.3% females)	59	FinnGen a public-private partnership project combining genotype data from Finnish biobanks and digital health record data from Finnish health registries. FinnGen provides a unique opportunity to study genetic variation in relation to disease trajectories in an isolated population. FinnGen is a growing project, aiming at 500,000 individuals in 2023. The data in the present study (Data Freeze 8) in…	medRxiv 2022.03.03.22271360; doi: https://doi.org/10.1101/2022.03.03.22271360
	EstBB	Estonian Biobank	Cohort study. Both prevalent and incident forearm fractures were identified by ICD codes (ICD10, S52; ICD9, 813) from registers and fracture cases >30 years were included. Controls were defined as individuals from the same cohorts, without a history of forearm fracture. For fracture cases, age was the time for first forearm fracture and for controls the age was age at recruitment to EstBB. Estoni…	Estonia/Tartu	Northern European	Population based	199989 (65.5 % females)	8791 (79.8 % females)	56	The Estonian Biobank cohort is a volunteer-based sample of the Estonian resident adult population (aged ≥18 years). Estonians represent 83%, Russians 14%, and other nationalities 3% of all participants. The current number of participants is close to 200,000 and represents a large proportion, > 15 %, of the Estonian adult population, making it ideally suited to population-based studies. General pr…	PMID19424496; PMID24518929
	HUNT	The Trøndelag Health Study	Cohort study. Both prevalent and incident forearm fractures were identified by ICD codes (ICD10, S52; ICD9, 813) from registers and fracture cases >30 years were included. Controls were defined as individuals from the same cohorts, without a history of forearm fracture. For fracture cases, age was the time for first forearm fracture and for controls the age was the age at the latest available HUN…	Norway/Trøndelag	Northern European	Population based	68087 (53% females)	6528 (76.% females)	63	The Trøndelag Health Study (HUNT) comprises data and samples obtained through four population studies between 1984 and 2019. 230,000 people from the county of Trøndelag have participated with questionnaire data, and and almost 120,000 participants have submitted biological samples. Even more than 120.000 have contributed with anthropometric measurements such as height, weight, blood pressure and …	PMID22879362
	UFO	Umeå Fracture and Osteoporosis Study	Nested-Case-Control study. Both prevalent and incident forearm fractures were identified by ICD codes (ICD10, S52; ICD9, 813) and fracture cases >30 years were included. All fracture cases were also confirmed by radiological report and or medical records. The UFO study was approved by the local research ethics committee at Umeå University. Written consent was obtained from all participants. The U…	Sweden/Umeå	Northern European	Case-control	2011 (85% females)	1001 (85 % females)	61	The UFO study is a nested case-control study investigating associations between genes, lifestyle and osteoporotic fractures. The study is based on the prosepctive and populationbased Northern Sweden Health and Disease Study cohort, initiated to assess risk factors for diabetes and cardiovascular disesase.	PMID20464545; PMID:1466024
		*FinnGen collaborators
		FinnGen
		Full Name	Affiliation	E-mail	Role 1	Role 2
		Aarno Palotie	Institute for Molecular Medicine Finland (FIMM), HiLIFE, University of Helsinki, Helsinki, Finland; Broad Institute of MIT and Harvard; Massachusetts General Hospital	aarno.palotie@helsinki.fi	Steering Committee	Steering Committee
		Mark Daly	Institute for Molecular Medicine Finland (FIMM), HiLIFE, University of Helsinki, Helsinki, Finland; Broad Institute of MIT and Harvard; Massachusetts General Hospital	mark.daly@helsinki.fi	Steering Committee	Steering Committee
		Bridget Riley-Gills	Abbvie, Chicago, IL, United States	bridget.rileygillis@abbvie.com	Steering Committee	Pharmaceutical companies
		Howard Jacob	Abbvie, Chicago, IL, United States	howard.jacob@abbvie.com	Steering Committee	Pharmaceutical companies
		Dirk Paul	Astra Zeneca, Cambridge, United Kingdom	dirk.paul@astrazeneca.com	Steering Committee	Pharmaceutical companies
		Athena Matakidou	Astra Zeneca, Cambridge, United Kingdom	athena.x.matakidou@gsk.com	Steering Committee	Pharmaceutical companies
		Adam Platt	Astra Zeneca, Cambridge, United Kingdom	adam.platt@astrazeneca.com	Steering Committee	Pharmaceutical companies
		Heiko Runz	Biogen, Cambridge, MA, United States	heiko.runz@biogen.com	Steering Committee	Pharmaceutical companies
		Sally John	Biogen, Cambridge, MA, United States	sally.john@biogen.com	Steering Committee	Pharmaceutical companies
		George Okafo	Boehringer Ingelheim, Ingelheim am Rhein, Germany	george.okafo@boehringer-ingelheim.com	Steering Committee	Pharmaceutical companies
		Nathan Lawless	Boehringer Ingelheim, Ingelheim am Rhein, Germany	nathan.lawless@boehringer-ingelheim.com	Steering Committee	Pharmaceutical companies
		Heli Salminen-Mankonen	Boehringer Ingelheim, Ingelheim am Rhein, Germany	heli.salminen-mankonen@boehringer-ingelheim.com	Steering Committee	Pharmaceutical companies
		Robert Plenge	Bristol Myers Squibb, New York, NY, United States	robert.plenge@bms.com	Steering Committee	Pharmaceutical companies
		Joseph Maranville	Bristol Myers Squibb, New York, NY, United States	joseph.maranville@bms.com	Steering Committee	Pharmaceutical companies
		Mark McCarthy	Genentech, San Francisco, CA, United States	mccarthy.mark@gene.com	Steering Committee	Pharmaceutical companies
		Margaret G. Ehm	GlaxoSmithKline, Collegeville, PA, United States	meg.g.ehm@gsk.com	Steering Committee	Pharmaceutical companies
		Kirsi Auro	GlaxoSmithKline, Espoo, Finland	kirsi.m.auro@gsk.com	Steering Committee	Pharmaceutical companies
		Simonne Longerich	Merck, Kenilworth, NJ, United States	simonne.longerich@merck.com	Steering Committee	Pharmaceutical companies
		Caroline Fox	Merck, Kenilworth, NJ, United States	caroline.fox@merck.com	Steering Committee	Pharmaceutical companies
		Anders Mälarstig	Pfizer, New York, NY, United States	anders.malarstig@pfizer.com	Steering Committee	Pharmaceutical companies
		Katherine Klinger	Translational Sciences, Sanofi R&D, Framingham, MA, USA	katherine.klinger@sanofi.com	Steering Committee	Pharmaceutical companies
		Clement Chatelain	Translational Sciences, Sanofi R&D, Framingham, MA, USA	clement.chatelain@sanofi.com	Steering Committee	Pharmaceutical companies
		Matthias Gossel	Translational Sciences, Sanofi R&D, Framingham, MA, USA	matthias.gossel@sanofi.com	Steering Committee	Pharmaceutical companies
		Karol Estrada	Maze Therapeutics, San Francisco, CA, United States	kestrada@mazetx.com	Steering Committee	Pharmaceutical companies
		Robert Graham	Maze Therapeutics, San Francisco, CA, United States	rgraham@mazetx.com	Steering Committee	Pharmaceutical companies
		Robert Yang	Janssen Biotech, Beerse, Belgium	ryang31@its.jnj.com	Steering Committee	Pharmaceutical companies
		Chris O´Donnell	Novartis Institutes for BioMedical Research, Cambridge, MA, United States	chris.odonnell@novartis.com	Steering Committee	Pharmaceutical companies
		Tomi P. Mäkelä	HiLIFE, University of Helsinki, Finland, Finland	tomi.makela@helsinki.fi	Steering Committee	University of Helsinki & Biobanks
		Jaakko Kaprio	Institute for Molecular Medicine Finland (FIMM), HiLIFE, University of Helsinki, Helsinki, Finland	jaakko.kaprio@helsinki.fi	Steering Committee	University of Helsinki & Biobanks
		Petri Virolainen	Auria Biobank / University of Turku / Hospital District of Southwest Finland, Turku, Finland	petri.virolainen@tyks.fi	Steering Committee	University of Helsinki & Biobanks
		Antti Hakanen	Auria Biobank / University of Turku / Hospital District of Southwest Finland, Turku, Finland	antti.hakanen@tyks.fi	Steering Committee	University of Helsinki & Biobanks
		Terhi Kilpi	THL Biobank / Finnish Institute for Health and Welfare (THL), Helsinki, Finland	terhi.kilpi@thl.fi	Steering Committee	University of Helsinki & Biobanks
		Markus Perola	THL Biobank / Finnish Institute for Health and Welfare (THL), Helsinki, Finland	markus.perola@thl.fi	Steering Committee	University of Helsinki & Biobanks
		Jukka Partanen	Finnish Red Cross Blood Service / Finnish Hematology Registry and Clinical Biobank, Helsinki, Finland	jukka.partanen@veripalvelu.fi	Steering Committee	University of Helsinki & Biobanks
		Anne Pitkäranta	Helsinki Biobank / Helsinki University and Hospital District of Helsinki and Uusimaa, Helsinki	anne.pitkaranta@hus.fi	Steering Committee	University of Helsinki & Biobanks
		Taneli Raivio	Helsinki Biobank / Helsinki University and Hospital District of Helsinki and Uusimaa, Helsinki	taneli.raivio@hus.fi	Steering Committee	University of Helsinki & Biobanks
		Raisa Serpi	Northern Finland Biobank Borealis / University of Oulu / Northern Ostrobothnia Hospital District, Oulu, Finland	raisa.serpi@ppshp.fi	Steering Committee	University of Helsinki & Biobanks
		Tarja Laitinen	Finnish Clinical Biobank Tampere / University of Tampere / Pirkanmaa Hospital District, Tampere, Finland	tarja.laitinen@pshp.fi	Steering Committee	University of Helsinki & Biobanks
		Veli-Matti Kosma	Biobank of Eastern Finland / University of Eastern Finland / Northern Savo Hospital District, Kuopio, Finland	veli-matti.kosma@uef.fi	Steering Committee	University of Helsinki & Biobanks
		Jari Laukkanen	Central Finland Biobank / University of Jyväskylä / Central Finland Health Care District, Jyväskylä, Finland	jari.laukkanen@ksshp.fi	Steering Committee	University of Helsinki & Biobanks
		Marco Hautalahti	FINBB - Finnish biobank cooperative	marco.hautalahti@finbb.fi	Steering Committee	University of Helsinki & Biobanks
		Outi Tuovila	Business Finland, Helsinki, Finland	outi.tuovila@businessfinland.fi	Steering Committee	Other Experts/ Non-Voting Members
		Raimo Pakkanen	Business Finland, Helsinki, Finland	raimo.pakkanen@businessfinland.fi	Steering Committee	Other Experts/ Non-Voting Members
		Jeffrey Waring	Abbvie, Chicago, IL, United States	jeff.waring@abbvie.com	Scientific Committee	Pharmaceutical companies
		Bridget Riley-Gillis	Abbvie, Chicago, IL, United States	bridget.rileygillis@abbvie.com	Scientific Committee	Pharmaceutical companies
		Fedik Rahimov	Abbvie, Chicago, IL, United States	fedik.rahimov@abbvie.com	Scientific Committee	Pharmaceutical companies
		Ioanna Tachmazidou	Astra Zeneca, Cambridge, United Kingdom	ioanna.tachmazidou@astrazeneca.com	Scientific Committee	Pharmaceutical companies
		Chia-Yen Chen	Biogen, Cambridge, MA, United States	chiayen.chen@biogen.com	Scientific Committee	Pharmaceutical companies
		Heiko Runz	Biogen, Cambridge, MA, United States	heiko.runz@biogen.com	Scientific Committee	Pharmaceutical companies
		Zhihao Ding	Boehringer Ingelheim, Ingelheim am Rhein, Germany	zhihao.ding@boehringer-ingelheim.com	Scientific Committee	Pharmaceutical companies
		Marc Jung	Boehringer Ingelheim, Ingelheim am Rhein, Germany	marc_oliver.jung@boehringer-ingelheim.com	Scientific Committee	Pharmaceutical companies
		Shameek Biswas	Bristol Myers Squibb, New York, NY, United States	Shameek.Biswas@bms.com	Scientific Committee	Pharmaceutical companies
		Rion Pendergrass	Genentech, San Francisco, CA, United States	penders2@gene.com	Scientific Committee	Pharmaceutical companies
		Margaret G. Ehm	GlaxoSmithKline, Collegeville, PA, United States	meg.g.ehm@gsk.com	Scientific Committee	Pharmaceutical companies
		David Pulford	GlaxoSmithKline, Stevenage, United Kingdom	david.x.pulford@gsk.com	Scientific Committee	Pharmaceutical companies
		Neha Raghavan	Merck, Kenilworth, NJ, United States	neha.raghavan@merck.com	Scientific Committee	Pharmaceutical companies
		Adriana Huertas-Vazquez	Merck, Kenilworth, NJ, United States	adriana.huertas.vazquez@merck.com	Scientific Committee	Pharmaceutical companies
		Jae-Hoon Sul	Merck, Kenilworth, NJ, United States	jae.hoon.sul@merck.com	Scientific Committee	Pharmaceutical companies
		Anders Mälarstig	Pfizer, New York, NY, United States	anders.malarstig@pfizer.com	Scientific Committee	Pharmaceutical companies
		Xinli Hu	Pfizer, New York, NY, United States	xinli.hu@pfizer.com	Scientific Committee	Pharmaceutical companies
		Åsa Hedman	Pfizer, New York, NY, United States	asa.hedman@pfizer.com	Scientific Committee	Pharmaceutical companies
		Katherine Klinger	Translational Sciences, Sanofi R&D, Framingham, MA, USA	katherine.klinger@sanofi.com	Scientific Committee	Pharmaceutical companies
		Robert Graham	Maze Therapeutics, San Francisco, CA, United States	rgraham@mazetx.com	Scientific Committee	Pharmaceutical companies
		Manuel Rivas	Maze Therapeutics, San Francisco, CA, United States	mrivas@mazetx.com	Scientific Committee	Pharmaceutical companies
		Dawn Waterworth	Janssen Research & Development, LLC, Spring House, PA, United States	dwaterwo@its.jnj.com	Scientific Committee	Pharmaceutical companies
		Nicole Renaud	Novartis Institutes for BioMedical Research, Cambridge, MA, United States	nicole.renaud@novartis.com	Scientific Committee	Pharmaceutical companies
		Ma´en Obeidat	Novartis Institutes for BioMedical Research, Cambridge, MA, United States	maen.obeidat@novartis.com	Scientific Committee	Pharmaceutical companies
		Samuli Ripatti	Institute for Molecular Medicine Finland (FIMM), HiLIFE, University of Helsinki, Helsinki, Finland	samuli.ripatti@helsinki.fi	Scientific Committee	University of Helsinki & Biobanks
		Johanna Schleutker	Auria Biobank / Univ. of Turku / Hospital District of Southwest Finland, Turku, Finland	johanna.schleutker@utu.fi	Scientific Committee	University of Helsinki & Biobanks
		Markus Perola	THL Biobank / Finnish Institute for Health and Welfare (THL), Helsinki, Finland	markus.perola@thl.fi	Scientific Committee	University of Helsinki & Biobanks
		Mikko Arvas	Finnish Red Cross Blood Service / Finnish Hematology Registry and Clinical Biobank, Helsinki, Finland	mikko.arvas@veripalvelu.fi	Scientific Committee	University of Helsinki & Biobanks
		Olli Carpén	Helsinki Biobank / Helsinki University and Hospital District of Helsinki and Uusimaa, Helsinki	olli.carpen@helsinki.fi	Scientific Committee	University of Helsinki & Biobanks
		Reetta Hinttala	Northern Finland Biobank Borealis / University of Oulu / Northern Ostrobothnia Hospital District, Oulu, Finland	reetta.hinttala@oulu.fi	Scientific Committee	University of Helsinki & Biobanks
		Johannes Kettunen	Northern Finland Biobank Borealis / University of Oulu / Northern Ostrobothnia Hospital District, Oulu, Finland	johannes.kettunen@oulu.fi	Scientific Committee	University of Helsinki & Biobanks
		Arto Mannermaa	Biobank of Eastern Finland / University of Eastern Finland / Northern Savo Hospital District, Kuopio, Finland	arto.mannermaa@uef.fi	Scientific Committee	University of Helsinki & Biobanks
		Katriina Aalto-Setälä	Faculty of Medicine and Health Technology, Tampere University, Tampere, Finland	katriina.aalto-setala@tuni.fi	Scientific Committee	University of Helsinki & Biobanks
		Mika Kähönen	Finnish Clinical Biobank Tampere / University of Tampere / Pirkanmaa Hospital District, Tampere, Finland	mika.kahonen@uta.fi	Scientific Committee	University of Helsinki & Biobanks
		Jari Laukkanen	Central Finland Biobank / University of Jyväskylä / Central Finland Health Care District, Jyväskylä, Finland	jari.laukkanen@ksshp.fi	Scientific Committee	University of Helsinki & Biobanks
		Johanna Mäkelä	FINBB - Finnish biobank cooperative	johanna.makela@finbb.fi	Scientific Committee	University of Helsinki & Biobanks
		Reetta Kälviäinen	Northern Savo Hospital District, Kuopio, Finland	reetta.kalviainen@kuh.fi	Clinical Groups	Neurology Group
		Valtteri Julkunen	Northern Savo Hospital District, Kuopio, Finland	valtteri.julkunen@kuh.fi	Clinical Groups	Neurology Group
		Hilkka Soininen	Northern Savo Hospital District, Kuopio, Finland	hilkka.soininen@uef.fi	Clinical Groups	Neurology Group
		Anne Remes	Northern Ostrobothnia Hospital District, Oulu, Finland	anne.remes@oulu.fi	Clinical Groups	Neurology Group
		Mikko Hiltunen	University of Eastern Finland, Kuopio, Finland	mikko.hiltunen@uef.fi	Clinical Groups	Neurology Group
		Jukka Peltola	Pirkanmaa Hospital District, Tampere, Finland	jukka.peltola@pshp.fi	Clinical Groups	Neurology Group
		Minna Raivio	Hospital District of Helsinki and Uusimaa, Helsinki, Finland	minna.raivio@geri.fi	Clinical Groups	Neurology Group
		Pentti Tienari	Hospital District of Helsinki and Uusimaa, Helsinki, Finland	pentti.tienari@hus.fi	Clinical Groups	Neurology Group
		Juha Rinne	Hospital District of Southwest Finland, Turku, Finland	juha.rinne@tyks.fi	Clinical Groups	Neurology Group
		Roosa Kallionpää	Hospital District of Southwest Finland, Turku, Finland	roosa.kallionpaa@tyks.fi	Clinical Groups	Neurology Group
		Juulia Partanen	Institute for Molecular Medicine Finland, HiLIFE, University of Helsinki, Finland	juulia.partanen@helsinki.fi	Clinical Groups	Neurology Group
		Ali Abbasi	Abbvie, Chicago, IL, United States	ali.abbasi@abbvie.com	Clinical Groups	Neurology Group
		Adam Ziemann	Abbvie, Chicago, IL, United States	adam.ziemann@abbvie.com	Clinical Groups	Neurology Group
		Nizar Smaoui	Abbvie, Chicago, IL, United States	nizar.smaoui@abbvie.com	Clinical Groups	Neurology Group
		Anne Lehtonen	Abbvie, Chicago, IL, United States	anne.lehtonen@abbvie.com	Clinical Groups	Neurology Group
		Susan Eaton	Biogen, Cambridge, MA, United States	susan.eaton@biogen.com	Clinical Groups	Neurology Group
		Heiko Runz	Biogen, Cambridge, MA, United States	heiko.runz@biogen.com	Clinical Groups	Neurology Group
		Sanni Lahdenperä	Biogen, Cambridge, MA, United States	sanni.lahdenpera@biogen.com	Clinical Groups	Neurology Group
		Shameek Biswas	Bristol Myers Squibb, New York, NY, United States	shameek.biswas@bms.com	Clinical Groups	Neurology Group
		Natalie Bowers	Genentech, San Francisco, CA, United States	bowersn1@gene.com	Clinical Groups	Neurology Group
		Edmond Teng	Genentech, San Francisco, CA, United States	teng.edmond@gene.com	Clinical Groups	Neurology Group
		Rion Pendergrass	Genentech, San Francisco, CA, United States	penders2@gene.com	Clinical Groups	Neurology Group
		Fanli Xu	GlaxoSmithKline, Brentford, United Kingdom	chun-fang.2.xu@gsk.com	Clinical Groups	Neurology Group
		David Pulford	GlaxoSmithKline, Stevenage, United Kingdom	david.x.pulford@gsk.com	Clinical Groups	Neurology Group
		Kirsi Auro	GlaxoSmithKline, Espoo, Finland	kirsi.m.auro@gsk.com	Clinical Groups	Neurology Group
		Laura Addis	GlaxoSmithKline, Brentford, United Kingdom	laura.x.addis@gsk.com	Clinical Groups	Neurology Group
		John Eicher	GlaxoSmithKline, Brentford, United Kingdom	john.d.eicher@gsk.com	Clinical Groups	Neurology Group
		Qingqin S Li	Janssen Research & Development, LLC, Titusville, NJ 08560, United States	QLi2@its.jnj.com	Clinical Groups	Neurology Group
		Karen He	Janssen Research & Development, LLC, Spring House, PA, United States	khe2@its.jnj.com	Clinical Groups	Neurology Group
		Ekaterina Khramtsova	Janssen Research & Development, LLC, Spring House, PA, United States	ekhramts@its.jnj.com	Clinical Groups	Neurology Group
		Neha Raghavan	Merck, Kenilworth, NJ, United States	neha.raghavan@merck.com	Clinical Groups	Neurology Group
		Martti Färkkilä	Hospital District of Helsinki and Uusimaa, Helsinki, Finland	martti.farkkila@hus.fi	Clinical Groups	Gastroenterology Group
		Jukka Koskela	Hospital District of Helsinki and Uusimaa, Helsinki, Finland	jukka.koskela@helsinki.fi	Clinical Groups	Gastroenterology Group
		Sampsa Pikkarainen	Hospital District of Helsinki and Uusimaa, Helsinki, Finland	sampsa.pikkarainen@hus.fi	Clinical Groups	Gastroenterology Group
		Airi Jussila	Pirkanmaa Hospital District, Tampere, Finland	airi.jussila@pshp.fi	Clinical Groups	Gastroenterology Group
		Katri Kaukinen	Pirkanmaa Hospital District, Tampere, Finland	katri.kaukinen@tuni.fi	Clinical Groups	Gastroenterology Group
		Timo Blomster	Northern Ostrobothnia Hospital District, Oulu, Finland	timo.blomster@ppshp.fi	Clinical Groups	Gastroenterology Group
		Mikko Kiviniemi	Northern Savo Hospital District, Kuopio, Finland	mikko.kiviniemi@kuh.fi	Clinical Groups	Gastroenterology Group
		Markku Voutilainen	Hospital District of Southwest Finland, Turku, Finland	markku.voutilainen@tyks.fi	Clinical Groups	Gastroenterology Group
		Mark Daly	Institute for Molecular Medicine, Finland (FIMM), HiLIFE, University of Helsinki, Helsinki, Finland; Broad Institute of MIT and Harvard; Massachusetts General Hospital	mark.daly@helsinki.fi	Clinical Groups	Gastroenterology Group
		Ali Abbasi	Abbvie, Chicago, IL, United States	ali.abbasi@abbvie.com	Clinical Groups	Gastroenterology Group
		Jeffrey Waring	Abbvie, Chicago, IL, United States	jeff.waring@abbvie.com	Clinical Groups	Gastroenterology Group
		Nizar Smaoui	Abbvie, Chicago, IL, United States	nizar.smaoui@abbvie.com	Clinical Groups	Gastroenterology Group
		Fedik Rahimov	Abbvie, Chicago, IL, United States	fedik.rahimov@abbvie.com	Clinical Groups	Gastroenterology Group
		Anne Lehtonen	Abbvie, Chicago, IL, United States	anne.lehtonen@abbvie.com	Clinical Groups	Gastroenterology Group
		Tim Lu	Genentech, San Francisco, CA, United States	lut8@gene.com	Clinical Groups	Gastroenterology Group
		Natalie Bowers	Genentech, San Francisco, CA, United States	bowersn1@gene.com	Clinical Groups	Gastroenterology Group
		Rion Pendergrass	Genentech, San Francisco, CA, United States	penders2@gene.com	Clinical Groups	Gastroenterology Group
		Linda McCarthy	GlaxoSmithKline, Brentford, United Kingdom	linda.c.mccarthy@gsk.com	Clinical Groups	Gastroenterology Group
		Amy Hart	Janssen Research & Development, LLC, Spring House, PA, United States	ahart13@its.jnj.com	Clinical Groups	Gastroenterology Group
		Meijian Guan	Janssen Research & Development, LLC, Spring House, PA, United States	mguan4@its.jnj.com	Clinical Groups	Gastroenterology Group
		Jason Miller	Merck, Kenilworth, NJ, United States	jason.miller4@merck.com	Clinical Groups	Gastroenterology Group
		Kirsi Kalpala	Pfizer, New York, NY, United States	kirsi.kalpala@pfizer.com	Clinical Groups	Gastroenterology Group
		Melissa Miller	Pfizer, New York, NY, United States	melissa.r.miller@pfizer.com	Clinical Groups	Gastroenterology Group
		Xinli Hu	Pfizer, New York, NY, United States	xinli.hu@pfizer.com	Clinical Groups	Gastroenterology Group
		Kari Eklund	Hospital District of Helsinki and Uusimaa, Helsinki, Finland	kari.eklund@hus.fi	Clinical Groups	Rheumatology Group
		Antti Palomäki	Hospital District of Southwest Finland, Turku, Finland	ajpalo@utu.fi	Clinical Groups	Rheumatology Group
		Pia Isomäki	Pirkanmaa Hospital District, Tampere, Finland	pia.isomaki@pshp.fi	Clinical Groups	Rheumatology Group
		Laura Pirilä	Hospital District of Southwest Finland, Turku, Finland	laura.pirila@fimnet.fi,laura.pirila@tyks.fi	Clinical Groups	Rheumatology Group
		Oili Kaipiainen-Seppänen	Northern Savo Hospital District, Kuopio, Finland	oili.kaipiainen-seppanen@kuh.fi	Clinical Groups	Rheumatology Group
		Johanna Huhtakangas	Northern Ostrobothnia Hospital District, Oulu, Finland	johanna.huhtakangas@kuh.fi	Clinical Groups	Rheumatology Group
		Nina Mars	Institute for Molecular Medicine Finland (FIMM), HiLIFE, University of Helsinki, Helsinki, Finland	nina.mars@helsinki.fi	Clinical Groups	Rheumatology Group
		Ali Abbasi	Abbvie, Chicago, IL, United States	ali.abbasi@abbvie.com	Clinical Groups	Rheumatology Group
		Jeffrey Waring	Abbvie, Chicago, IL, United States	jeff.waring@abbvie.com	Clinical Groups	Rheumatology Group
		Fedik Rahimov	Abbvie, Chicago, IL, United States	fedik.rahimov@abbvie.com	Clinical Groups	Rheumatology Group
		Apinya Lertratanakul	Abbvie, Chicago, IL, United States	apinya.lertratanakul@abbvie.com	Clinical Groups	Rheumatology Group
		Nizar Smaoui	Abbvie, Chicago, IL, United States	nizar.smaoui@abbvie.com	Clinical Groups	Rheumatology Group
		Anne Lehtonen	Abbvie, Chicago, IL, United States	anne.lehtonen@abbvie.com	Clinical Groups	Rheumatology Group
		Marla Hochfeld	Bristol Myers Squibb, New York, NY, United States	mhochfeld@celgene.com	Clinical Groups	Rheumatology Group
		Natalie Bowers	Genentech, San Francisco, CA, United States	bowersn1@gene.com	Clinical Groups	Rheumatology Group
		Rion Pendergrass	Genentech, San Francisco, CA, United States	penders2@gene.com	Clinical Groups	Rheumatology Group
		Jorge Esparza Gordillo	GlaxoSmithKline, Brentford, United Kingdom	jorge.x.esparza-gordillo@gsk.com	Clinical Groups	Rheumatology Group
		Kirsi Auro	GlaxoSmithKline, Espoo, Finland	kirsi.m.auro@gsk.com	Clinical Groups	Rheumatology Group
		Dawn Waterworth	Janssen Research & Development, LLC, Spring House, PA, United States	dwaterwo@its.jnj.com	Clinical Groups	Rheumatology Group
		Fabiana Farias	Merck, Kenilworth, NJ, United States	fabiana.farias@merck.com	Clinical Groups	Rheumatology Group
		Kirsi Kalpala	Pfizer, New York, NY, United States	kirsi.kalpala@pfizer.com	Clinical Groups	Rheumatology Group
		Nan Bing	Pfizer, New York, NY, United States	nan.bing@pfizer.com	Clinical Groups	Rheumatology Group
		Xinli Hu	Pfizer, New York, NY, United States	xinli.hu@pfizer.com	Clinical Groups	Rheumatology Group
		Tarja Laitinen	Pirkanmaa Hospital District, Tampere, Finland	tarja.laitinen@pshp.fi	Clinical Groups	Pulmonology Group
		Margit Pelkonen	Northern Savo Hospital District, Kuopio, Finland	margit.pelkonen@kuh.fi	Clinical Groups	Pulmonology Group
		Paula Kauppi	Hospital District of Helsinki and Uusimaa, Helsinki, Finland	paula.kauppi@hus.fi	Clinical Groups	Pulmonology Group
		Hannu Kankaanranta	University of Gothenburg, Gothenburg, Sweden/ Seinäjoki Central Hospital, Seinäjoki, Finland/ Tampere University, Tampere, Finland	hannu.kankaanranta@tuni.fi	Clinical Groups	Pulmonology Group
		Terttu Harju	Northern Ostrobothnia Hospital District, Oulu, Finland	terttu.harju@oulu.fi	Clinical Groups	Pulmonology Group
		Riitta Lahesmaa	Hospital District of Southwest Finland, Turku, Finland	rilahes@utu.fi	Clinical Groups	Pulmonology Group
		Nizar Smaoui	Abbvie, Chicago, IL, United States	nizar.smaoui@abbvie.com	Clinical Groups	Pulmonology Group
		Glenda Lassi	Astra Zeneca, Cambridge, United Kingdom	glenda.lassi@astrazeneca.com	Clinical Groups	Pulmonology Group
		Susan Eaton	Biogen, Cambridge, MA, United States	susan.eaton@biogen.com	Clinical Groups	Pulmonology Group
		Hubert Chen	Genentech, San Francisco, CA, United States	chenh37@gene.com	Clinical Groups	Pulmonology Group
		Rion Pendergrass	Genentech, San Francisco, CA, United States	penders2@gene.com	Clinical Groups	Pulmonology Group
		Natalie Bowers	Genentech, San Francisco, CA, United States	bowersn1@gene.com	Clinical Groups	Pulmonology Group
		Joanna Betts	GlaxoSmithKline, Brentford, United Kingdom	joanna.c.betts@gsk.com	Clinical Groups	Pulmonology Group
		Kirsi Auro	GlaxoSmithKline, Espoo, Finland	kirsi.m.auro@gsk.com	Clinical Groups	Pulmonology Group
		Rajashree Mishra	GlaxoSmithKline, Brentford, United Kingdom	rajashree.x.mishra@gsk.com	Clinical Groups	Pulmonology Group
		Majd Mouded	Novartis, Basel, Switzerland	majd.mouded@novartis.com	Clinical Groups	Pulmonology Group
		Debby Ngo	Novartis, Basel, Switzerland	debby.ngo@novartis.com	Clinical Groups	Pulmonology Group
		Teemu Niiranen	Finnish Institute for Health and Welfare (THL), Helsinki, Finland	teemu.niiranen@thl.fi	Clinical Groups	Cardiometabolic Diseases Group
		Felix Vaura	Finnish Institute for Health and Welfare (THL), Helsinki, Finland	fechva@utu.fi	Clinical Groups	Cardiometabolic Diseases Group
		Veikko Salomaa	Finnish Institute for Health and Welfare (THL), Helsinki, Finland	veikko.salomaa@thl.fi	Clinical Groups	Cardiometabolic Diseases Group
		Kaj Metsärinne	Hospital District of Southwest Finland, Turku, Finland	kaj.metsarinne@tyks.fi	Clinical Groups	Cardiometabolic Diseases Group
		Jenni Aittokallio	Hospital District of Southwest Finland, Turku, Finland	jemato@utu.fi	Clinical Groups	Cardiometabolic Diseases Group
		Mika Kähönen	Pirkanmaa Hospital District, Tampere, Finland	mika.kahonen@uta.fi	Clinical Groups	Cardiometabolic Diseases Group
		Jussi Hernesniemi	Pirkanmaa Hospital District, Tampere, Finland	jussi.hernesniemi@tuni.fi	Clinical Groups	Cardiometabolic Diseases Group
		Daniel Gordin	Hospital District of Helsinki and Uusimaa, Helsinki, Finland	daniel.gordin@hus.fi	Clinical Groups	Cardiometabolic Diseases Group
		Juha Sinisalo	Hospital District of Helsinki and Uusimaa, Helsinki, Finland	juha.sinisalo@hus.fi	Clinical Groups	Cardiometabolic Diseases Group
		Marja-Riitta Taskinen	Hospital District of Helsinki and Uusimaa, Helsinki, Finland	marja-riitta.taskinen@helsinki.fi	Clinical Groups	Cardiometabolic Diseases Group
		Tiinamaija Tuomi	Hospital District of Helsinki and Uusimaa, Helsinki, Finland	tiinamaija.tuomi@hus.fi	Clinical Groups	Cardiometabolic Diseases Group
		Timo Hiltunen	Hospital District of Helsinki and Uusimaa, Helsinki, Finland	timo.hiltunen@hus.fi	Clinical Groups	Cardiometabolic Diseases Group
		Jari Laukkanen	Central Finland Health Care District, Jyväskylä, Finland	jari.laukkanen@ksshp.fi	Clinical Groups	Cardiometabolic Diseases Group
		Amanda Elliott	Institute for Molecular Medicine Finland (FIMM), HiLIFE, University of Helsinki, Helsinki, Finland; Broad Institute, Cambridge, MA, USA and Massachusetts General Hospital, Boston, MA, USA	aelliott@broadinstitute.org	Clinical Groups	Cardiometabolic Diseases Group
		Mary Pat Reeve	Institute for Molecular Medicine Finland (FIMM), HiLIFE, University of Helsinki, Helsinki, Finland	mary.reeve@helsinki.fi	Clinical Groups	Cardiometabolic Diseases Group
		Sanni Ruotsalainen	Institute for Molecular Medicine Finland (FIMM), HiLIFE, University of Helsinki, Helsinki, Finland	sanni.ruotsalainen@helsinki.fi	Clinical Groups	Cardiometabolic Diseases Group
		Benjamin Challis	Astra Zeneca, Cambridge, United Kingdom	benjamin.challis@astrazeneca.com	Clinical Groups	Cardiometabolic Diseases Group
		Dirk Paul	Astra Zeneca, Cambridge, United Kingdom	dirk.paul@astrazeneca.com	Clinical Groups	Cardiometabolic Diseases Group
		Natalie Bowers	Genentech, San Francisco, CA, United States	bowersn1@gene.com	Clinical Groups	Cardiometabolic Diseases Group
		Rion Pendergrass	Genentech, San Francisco, CA, United States	penders2@gene.com	Clinical Groups	Cardiometabolic Diseases Group
		Audrey Chu	GlaxoSmithKline, Brentford, United Kingdom	audrey.y.chu@gsk.com	Clinical Groups	Cardiometabolic Diseases Group
		Kirsi Auro	GlaxoSmithKline, Espoo, Finland	kirsi.m.auro@gsk.com	Clinical Groups	Cardiometabolic Diseases Group
		Dermot Reilly	Janssen Research & Development, LLC, Boston, MA, United States	dreill11@its.jnj.com	Clinical Groups	Cardiometabolic Diseases Group
		Mike Mendelson	Novartis, Boston, MA, United States	mike.mendelson@novartis.com	Clinical Groups	Cardiometabolic Diseases Group
		Jaakko Parkkinen	Pfizer, New York, NY, United States	jaakko.parkkinen@pfizer.com	Clinical Groups	Cardiometabolic Diseases Group
		Melissa Miller	Pfizer, New York, NY, United States	melissa.r.miller@pfizer.com	Clinical Groups	Cardiometabolic Diseases Group
		Tuomo Meretoja	Hospital District of Helsinki and Uusimaa, Helsinki, Finland	tuomo.meretoja@hus.fi	Clinical Groups	Oncology Group
		Heikki Joensuu	Hospital District of Helsinki and Uusimaa, Helsinki, Finland	heikki.joensuu@hus.fi	Clinical Groups	Oncology Group
		Olli Carpén	Hospital District of Helsinki and Uusimaa, Helsinki, Finland	olli.carpen@helsinki.fi	Clinical Groups	Oncology Group
		Johanna Mattson	Hospital District of Helsinki and Uusimaa, Helsinki, Finland	johanna.mattson@hus.fi	Clinical Groups	Oncology Group
		Eveliina Salminen	Hospital District of Helsinki and Uusimaa, Helsinki, Finland	eveliina.e.salminen@hus.fi	Clinical Groups	Oncology Group
		Annika Auranen	Pirkanmaa Hospital District , Tampere, Finland	anaura@utu.fi	Clinical Groups	Oncology Group
		Peeter Karihtala	Northern Ostrobothnia Hospital District, Oulu, Finland	peeter.karihtala@oulu.fi	Clinical Groups	Oncology Group
		Päivi Auvinen	Northern Savo Hospital District, Kuopio, Finland	paivi.auvinen@kuh.fi	Clinical Groups	Oncology Group
		Klaus Elenius	Hospital District of Southwest Finland, Turku, Finland	klaus.elenius@utu.fi	Clinical Groups	Oncology Group
		Johanna Schleutker	Hospital District of Southwest Finland, Turku, Finland	johanna.schleutker@utu.fi	Clinical Groups	Oncology Group
		Esa Pitkänen	Institute for Molecular Medicine Finland (FIMM), HiLIFE, University of Helsinki, Helsinki, Finland	esa.pitkanen@helsinki.fi	Clinical Groups	Oncology Group
		Nina Mars	Institute for Molecular Medicine Finland (FIMM), HiLIFE, University of Helsinki, Helsinki, Finland	nina.mars@helsinki.fi	Clinical Groups	Oncology Group
		Mark Daly	Institute for Molecular Medicine Finland (FIMM), HiLIFE, University of Helsinki, Helsinki, Finland; Broad Institute of MIT and Harvard; Massachusetts General Hospital	mark.daly@helsinki.fi	Clinical Groups	Oncology Group
		Relja Popovic	Abbvie, Chicago, IL, United States	relja.popovic@abbvie.com	Clinical Groups	Oncology Group
		Jeffrey Waring	Abbvie, Chicago, IL, United States	jeff.waring@abbvie.com	Clinical Groups	Oncology Group
		Bridget Riley-Gillis	Abbvie, Chicago, IL, United States	bridget.rileygillis@abbvie.com	Clinical Groups	Oncology Group
		Anne Lehtonen	Abbvie, Chicago, IL, United States	anne.lehtonen@abbvie.com	Clinical Groups	Oncology Group
		Jennifer Schutzman	Genentech, San Francisco, CA, United States	schutzman.jennifer@gene.com	Clinical Groups	Oncology Group
		Natalie Bowers	Genentech, San Francisco, CA, United States	bowersn1@gene.com	Clinical Groups	Oncology Group
		Rion Pendergrass	Genentech, San Francisco, CA, United States	penders2@gene.com	Clinical Groups	Oncology Group
		Diptee Kulkarni	GlaxoSmithKline, Brentford, United Kingdom	diptee.a.kulkarni@gsk.com	Clinical Groups	Oncology Group
		Kirsi Auro	GlaxoSmithKline, Espoo, Finland	kirsi.m.auro@gsk.com	Clinical Groups	Oncology Group
		Alessandro Porello	Janssen Research & Development, LLC, Spring House, PA, United States	APorrell@ITS.JNJ.com	Clinical Groups	Oncology Group
		Andrey Loboda	Merck, Kenilworth, NJ, United States	andrey_loboda@merck.com	Clinical Groups	Oncology Group
		Heli Lehtonen	Pfizer, New York, NY, United States	heli.lehtonen@pfizer.com	Clinical Groups	Oncology Group
		Stefan McDonough	Pfizer, New York, NY, United States	stefan.McDonough@pfizer.com	Clinical Groups	Oncology Group
		Sauli Vuoti	Janssen-Cilag Oy, Espoo, Finland	svuoti@its.jnj.com	Clinical Groups	Oncology Group
		Kai Kaarniranta	Northern Savo Hospital District, Kuopio, Finland	kai.kaarniranta@uef.fi	Clinical Groups	Opthalmology Group
		Joni A Turunen	Helsinki University Hospital and University of Helsinki, Helsinki, Finland; Eye Genetics Group, Folkhälsan Research Center, Helsinki, Finland	joni.turunen@helsinki.fi	Clinical Groups	Opthalmology Group
		Terhi Ollila	Hospital District of Helsinki and Uusimaa, Helsinki, Finland	terhi.ollila@hus.fi	Clinical Groups	Opthalmology Group
		Hannu Uusitalo	Pirkanmaa Hospital District, Tampere, Finland	hannu.uusitalo@tuni.fi	Clinical Groups	Opthalmology Group
		Juha Karjalainen	Institute for Molecular Medicine Finland (FIMM), HiLIFE, University of Helsinki, Helsinki, Finland	juha.karjalainen@helsinki.fi	Clinical Groups	Opthalmology Group
		Esa Pitkänen	Institute for Molecular Medicine Finland (FIMM), HiLIFE, University of Helsinki, Helsinki, Finland	esa.pitkanen@helsinki.fi	Clinical Groups	Opthalmology Group
		Mengzhen Liu	Abbvie, Chicago, IL, United States	mengzhen.liu@abbvie.com	Clinical Groups	Opthalmology Group
		Heiko Runz	Biogen, Cambridge, MA, United States	heiko.runz@biogen.com	Clinical Groups	Opthalmology Group
		Stephanie Loomis	Biogen, Cambridge, MA, United States	stephanie.loomis@biogen.com	Clinical Groups	Opthalmology Group
		Erich Strauss	Genentech, San Francisco, CA, United States	strauss.erich@gene.com	Clinical Groups	Opthalmology Group
		Natalie Bowers	Genentech, San Francisco, CA, United States	bowersn1@gene.com	Clinical Groups	Opthalmology Group
		Hao Chen	Genentech, San Francisco, CA, United States	haoc@gene.com	Clinical Groups	Opthalmology Group
		Rion Pendergrass	Genentech, San Francisco, CA, United States	penders2@gene.com	Clinical Groups	Opthalmology Group
		Kaisa Tasanen	Northern Ostrobothnia Hospital District, Oulu, Finland	kaisa.tasanen-maatta@oulu.fi	Clinical Groups	Dermatology Group
		Laura Huilaja	Northern Ostrobothnia Hospital District, Oulu, Finland	laura.huilaja@oulu.fi	Clinical Groups	Dermatology Group
		Katariina Hannula-Jouppi	Hospital District of Helsinki and Uusimaa, Helsinki, Finland	katariina.hannula-jouppi@hus.fi	Clinical Groups	Dermatology Group
		Teea Salmi	Pirkanmaa Hospital District, Tampere, Finland	teea.salmi@pshp.fi	Clinical Groups	Dermatology Group
		Sirkku Peltonen	Hospital District of Southwest Finland, Turku, Finland	sipelto@utu.fi	Clinical Groups	Dermatology Group
		Leena Koulu	Hospital District of Southwest Finland, Turku, Finland	leena.koulu@tyks.fi	Clinical Groups	Dermatology Group
		Nizar Smaoui	Abbvie, Chicago, IL, United States	nizar.smaoui@abbvie.com	Clinical Groups	Dermatology Group
		Fedik Rahimov	Abbvie, Chicago, IL, United States	fedik.rahimov@abbvie.com	Clinical Groups	Dermatology Group
		Anne Lehtonen	Abbvie, Chicago, IL, United States	anne.lehtonen@abbvie.com	Clinical Groups	Dermatology Group
		David Choy	Genentech, San Francisco, CA, United States	choy.david@gene.com	Clinical Groups	Dermatology Group
		Rion Pendergrass	Genentech, San Francisco, CA, United States	penders2@gene.com	Clinical Groups	Dermatology Group
		Dawn Waterworth	Janssen Research & Development, LLC, Spring House, PA, United States	dwaterwo@its.jnj.com	Clinical Groups	Dermatology Group
		Kirsi Kalpala	Pfizer, New York, NY, United States	kirsi.kalpala@pfizer.com	Clinical Groups	Dermatology Group
		Ying Wu	Pfizer, New York, NY, United States	ying.wu3@pfizer.com	Clinical Groups	Dermatology Group
		Pirkko Pussinen	Hospital District of Helsinki and Uusimaa, Helsinki, Finland	pirkko.pussinen@helsinki.fi	Clinical Groups	Odontology Group
		Aino Salminen	Hospital District of Helsinki and Uusimaa, Helsinki, Finland	aino.m.salminen@helsinki.fi	Clinical Groups	Odontology Group
		Tuula Salo	Hospital District of Helsinki and Uusimaa, Helsinki, Finland	tuula.salo@helsinki.fi	Clinical Groups	Odontology Group
		David Rice	Hospital District of Helsinki and Uusimaa, Helsinki, Finland	david.rice@helsinki.fi	Clinical Groups	Odontology Group
		Pekka Nieminen	Hospital District of Helsinki and Uusimaa, Helsinki, Finland	pekka.nieminen@helsinki.fi	Clinical Groups	Odontology Group
		Ulla Palotie	Hospital District of Helsinki and Uusimaa, Helsinki, Finland	ulla.palotie@helsinki.fi	Clinical Groups	Odontology Group
		Maria Siponen	Northern Savo Hospital District, Kuopio, Finland	maria.siponen@uef.fi	Clinical Groups	Odontology Group
		Liisa Suominen	Northern Savo Hospital District, Kuopio, Finland	liisa.suominen@uef.fi	Clinical Groups	Odontology Group
		Päivi Mäntylä	Northern Savo Hospital District, Kuopio, Finland	paivi.mantyla@uef.fi	Clinical Groups	Odontology Group
		Ulvi Gursoy	Hospital District of Southwest Finland, Turku, Finland	ulvi.gursoy@utu.fi	Clinical Groups	Odontology Group
		Vuokko Anttonen	Northern Ostrobothnia Hospital District, Oulu, Finland	vuokko.anttonen@oulu.fi	Clinical Groups	Odontology Group
		Kirsi Sipilä	Research Unit of Oral Health Sciences Faculty of Medicine, University of Oulu, Oulu, Finland; Medical Research Center, Oulu, Oulu University Hospital and University of Oulu, Oulu, Finland	kirsi.sipila@oulu.fi	Clinical Groups	Odontology Group
		Rion Pendergrass	Genentech, San Francisco, CA, United States	pendergrass.sarah@gene.com	Clinical Groups	Odontology Group
		Hannele Laivuori	Institute for Molecular Medicine Finland (FIMM), HiLIFE, University of Helsinki, Helsinki, Finland	hannele.laivuori@helsinki.fi	Clinical Groups	Women’s Health and Reproduction Group
		Venla Kurra	Pirkanmaa Hospital District, Tampere, Finland	venla.kurra@tuni.fi	Clinical Groups	Women’s Health and Reproduction Group
		Laura Kotaniemi-Talonen	Pirkanmaa Hospital District, Tampere, Finland	laura.kotaniemi-talonen@tuni.fi	Clinical Groups	Women’s Health and Reproduction Group
		Oskari Heikinheimo	Hospital District of Helsinki and Uusimaa, Helsinki, Finland	oskari.heikinheimo@helsinki.fi	Clinical Groups	Women’s Health and Reproduction Group
		Ilkka Kalliala	Hospital District of Helsinki and Uusimaa, Helsinki, Finland	ilkka.kalliala@hus.fi	Clinical Groups	Women’s Health and Reproduction Group
		Lauri Aaltonen	Hospital District of Helsinki and Uusimaa, Helsinki, Finland	lauri.aaltonen@helsinki.fi	Clinical Groups	Women’s Health and Reproduction Group
		Varpu Jokimaa	Hospital District of Southwest Finland, Turku, Finland	varpu.jokimaa@utu.fi	Clinical Groups	Women’s Health and Reproduction Group
		Johannes Kettunen	Northern Ostrobothnia Hospital District, Oulu, Finland	Johannes.Kettunen@oulu.fi	Clinical Groups	Women’s Health and Reproduction Group
		Marja Vääräsmäki	Northern Ostrobothnia Hospital District, Oulu, Finland	marja.vaarasmaki@oulu.fi	Clinical Groups	Women’s Health and Reproduction Group
		Outi Uimari	Northern Ostrobothnia Hospital District, Oulu, Finland	outi.uimari@oulu.fi	Clinical Groups	Women’s Health and Reproduction Group
		Laure Morin-Papunen	Northern Ostrobothnia Hospital District, Oulu, Finland	lmp@cc.oulu.fi	Clinical Groups	Women’s Health and Reproduction Group
		Maarit Niinimäki	Northern Ostrobothnia Hospital District, Oulu, Finland	maarit.niinimaki@oulu.fi	Clinical Groups	Women’s Health and Reproduction Group
		Terhi Piltonen	Northern Ostrobothnia Hospital District, Oulu, Finland	terhi.piltonen@oulu.fi	Clinical Groups	Women’s Health and Reproduction Group
		Katja Kivinen	Institute for Molecular Medicine Finland (FIMM), HiLIFE, University of Helsinki, Helsinki, Finland	katja.kivinen@helsinki.fi	Clinical Groups	Women’s Health and Reproduction Group
		Elisabeth Widen	Institute for Molecular Medicine Finland (FIMM), HiLIFE, University of Helsinki, Helsinki, Finland	elisabeth.widen@helsinki.fi	Clinical Groups	Women’s Health and Reproduction Group
		Taru Tukiainen	Institute for Molecular Medicine Finland (FIMM), HiLIFE, University of Helsinki, Helsinki, Finland	taru.tukiainen@helsinki.fi	Clinical Groups	Women’s Health and Reproduction Group
		Mary Pat Reeve	Institute for Molecular Medicine Finland (FIMM), HiLIFE, University of Helsinki, Helsinki, Finland	mary.reeve@helsinki.fi	Clinical Groups	Women’s Health and Reproduction Group
		Mark Daly	Institute for Molecular Medicine Finland (FIMM), HiLIFE, University of Helsinki, Helsinki, Finland; Broad Institute of MIT and Harvard; Massachusetts General Hospital	mark.daly@helsinki.fi	Clinical Groups	Women’s Health and Reproduction Group
		Niko Välimäki	University of Helsinki, Helsinki, Finland	niko.valimaki@helsinki.fi	Clinical Groups	Women’s Health and Reproduction Group
		Eija Laakkonen	University of Jyväskylä, Jyväskylä, Finland	eija.k.laakkonen@jyu.fi	Clinical Groups	Women’s Health and Reproduction Group
		Jaakko Tyrmi	University of Oulu, Oulu, Finland / University of Tampere, Tampere, Finland	jaakko.tyrmi@oulu.fi	Clinical Groups	Women’s Health and Reproduction Group
		Heidi Silven	University of Oulu, Oulu, Finland	heidi.silven@student.oulu.fi	Clinical Groups	Women’s Health and Reproduction Group
		Eeva Sliz	University of Oulu, Oulu, Finland	eeva.sliz@oulu.fi	Clinical Groups	Women’s Health and Reproduction Group
		Riikka Arffman	University of Oulu, Oulu, Finland	riikka.arffman@oulu.fi	Clinical Groups	Women’s Health and Reproduction Group
		Susanna Savukoski	University of Oulu, Oulu, Finland	susanna.savukoski@oulu.fi	Clinical Groups	Women’s Health and Reproduction Group
		Triin Laisk	Estonian biobank, Tartu, Estonia	triin.laisk@ut.ee	Clinical Groups	Women’s Health and Reproduction Group
		Natalia Pujol	Estonian biobank, Tartu, Estonia	natalia.pujolgualdo@oulu.fi	Clinical Groups	Women’s Health and Reproduction Group
		Mengzhen Liu	Abbvie, Chicago, IL, United States	mengzhen.liu@abbvie.com	Clinical Groups	Women’s Health and Reproduction Group
		Bridget Riley-Gillis	Abbvie, Chicago, IL, United States	bridget.rileygillis@abbvie.com	Clinical Groups	Women’s Health and Reproduction Group
		Rion Pendergrass	Genentech, San Francisco, CA, United States	penders2@gene.com	Clinical Groups	Women’s Health and Reproduction Group
		Janet Kumar	GlaxoSmithKline, Collegeville, PA, United States	janet.x.kumar@gsk.com	Clinical Groups	Women’s Health and Reproduction Group
		Kirsi Auro	GlaxoSmithKline, Espoo, Finland	kirsi.m.auro@gsk.com	Clinical Groups	Women’s Health and Reproduction Group
		Iiris Hovatta	University of Helsinki, Finland	iiris.hovatta@helsinki.fi	Clinical Groups	Depression group
		Chia-Yen Chen	Biogen, Cambridge, MA, United States	chiayen.chen@biogen.com	Clinical Groups	Depression group
		Erkki Isometsä	Hospital District of Helsinki and Uusimaa, Helsinki, Finland	erkki.isometsa@hus.fi	Clinical Groups	Depression group
		Hanna Ollila	Institute for Molecular Medicine Finland (FIMM), HiLIFE, University of Helsinki, Helsinki, Finland	hanna.m.ollila@helsinki.fi	Clinical Groups	Depression group
		Jaana Suvisaari	Finnish Institute for Health and Welfare (THL), Helsinki, Finland	jaana.suvisaari@thl.fi	Clinical Groups	Depression group
		Thomas Damm Als	Aarhus University, Denmark	tda@biomed.au.dk	Clinical Groups	Depression group
		Antti Mäkitie	Department of Otorhinolaryngology - Head and Neck Surgery, University of Helsinki and Helsinki University Hospital, Helsinki, Finland	antti.makitie@helsinki.fi	Clinical Groups	ENT (ear, nose and throath) Group
		Argyro Bizaki-Vallaskangas	Pirkanmaa Hospital District, Tampere, Finland	argyro.bizaki-vallaskangas@tuni.fi	Clinical Groups	ENT (ear, nose and throath) Group
		Sanna Toppila-Salmi	University of Helsinki, Finland	sanna.salmi@helsinki.fi	Clinical Groups	ENT (ear, nose and throath) Group
		Tytti Willberg	Hospital District of Southwest Finland, Turku, Finland	tytti.willberg@tyks.fi	Clinical Groups	ENT (ear, nose and throath) Group
		Elmo Saarentaus	Institute for Molecular Medicine Finland (FIMM), HiLIFE, University of Helsinki, Helsinki, Finland	elmo.saarentaus@helsinki.fi	Clinical Groups	ENT (ear, nose and throath) Group
		Antti Aarnisalo	Hospital District of Helsinki and Uusimaa, Helsinki, Finland	antti.aarnisalo@hus.fi	Clinical Groups	ENT (ear, nose and throath) Group
		Eveliina Salminen	Hospital District of Helsinki and Uusimaa, Helsinki, Finland	eveliina.e.salminen@hus.fi	Clinical Groups	ENT (ear, nose and throath) Group
		Elisa Rahikkala	Northern Ostrobothnia Hospital District, Oulu, Finland	elisa.rahikkala@ppshp.fi	Clinical Groups	ENT (ear, nose and throath) Group
		Johannes Kettunen	Northern Ostrobothnia Hospital District, Oulu, Finland	johannes.kettunen@oulu.fi	Clinical Groups	ENT (ear, nose and throath) Group
		Kristiina Aittomäki	Department of Medical Genetics, Helsinki University Central Hospital, Helsinki, Finland	kristiina.aittomaki@helsinki.fi	Clinical Groups	POI (premature ovarian failure) Group
		Fredrik Åberg	Transplantation and Liver Surgery Clinic, Helsinki University Hospital, Helsinki University, Helsinki, Finland	fredrik.aberg@helsinki.fi	Clinical Groups	LiverScore Group
		Mitja Kurki	Institute for Molecular Medicine Finland (FIMM), HiLIFE, University of Helsinki, Helsinki, Finland; Broad Institute, Cambridge, MA, United States	mkurki@broadinstitute.org	FinnGen Analysis working group	FinnGen Analysis working group
		Samuli Ripatti	Institute for Molecular Medicine Finland (FIMM), HiLIFE, University of Helsinki, Helsinki, Finland	samuli.ripatti@helsinki.fi	FinnGen Analysis working group	FinnGen Analysis working group
		Mark Daly	Institute for Molecular Medicine, Finland (FIMM), HiLIFE, University of Helsinki, Helsinki, Finland; Broad Institute of MIT and Harvard; Massachusetts General Hospital	mark.daly@helsinki.fi	FinnGen Analysis working group	FinnGen Analysis working group
		Juha Karjalainen	Institute for Molecular Medicine Finland (FIMM), HiLIFE, University of Helsinki, Helsinki, Finland	juha.karjalainen@helsinki.fi	FinnGen Analysis working group	FinnGen Analysis working group
		Aki Havulinna	Institute for Molecular Medicine Finland (FIMM), HiLIFE, University of Helsinki, Helsinki, Finland; Finnish Institute for Health and Welfare (THL), Helsinki, Finland	aki.havulinna@helsinki.fi	FinnGen Analysis working group	FinnGen Analysis working group
		Juha Mehtonen	Institute for Molecular Medicine Finland (FIMM), HiLIFE, University of Helsinki, Helsinki, Finland	juha.mehtonen@helsinki.fi	FinnGen Analysis working group	FinnGen Analysis working group
		Priit Palta	Institute for Molecular Medicine Finland (FIMM), HiLIFE, University of Helsinki, Helsinki, Finland	priit.palta@helsinki.fi	FinnGen Analysis working group	FinnGen Analysis working group
		Shabbeer Hassan	Institute for Molecular Medicine Finland (FIMM), HiLIFE, University of Helsinki, Helsinki, Finland	shabbeer.hassan@helsinki.fi	FinnGen Analysis working group	FinnGen Analysis working group
		Pietro Della Briotta Parolo	Institute for Molecular Medicine Finland (FIMM), HiLIFE, University of Helsinki, Helsinki, Finland	pietro.dellabriottaparolo@helsinki.fi	FinnGen Analysis working group	FinnGen Analysis working group
		Wei Zhou	Broad Institute, Cambridge, MA, United States	wzhou@broadinstitute.org	FinnGen Analysis working group	FinnGen Analysis working group
		Mutaamba Maasha	Broad Institute, Cambridge, MA, United States	mmaasha@broadinstitute.org	FinnGen Analysis working group	FinnGen Analysis working group
		Shabbeer Hassan	Institute for Molecular Medicine Finland (FIMM), HiLIFE, University of Helsinki, Helsinki, Finland	shabbeer.hassan@helsinki.fi	FinnGen Analysis working group	FinnGen Analysis working group
		Susanna Lemmelä	Institute for Molecular Medicine Finland (FIMM), HiLIFE, University of Helsinki, Helsinki, Finland	susanna.lemmela@helsinki.fi	FinnGen Analysis working group	FinnGen Analysis working group
		Aarno Palotie	Institute for Molecular Medicine Finland (FIMM), HiLIFE, University of Helsinki, Helsinki, Finland	aarno.palotie@helsinki.fi	FinnGen Analysis working group	FinnGen Analysis working group
		Aoxing Liu	Institute for Molecular Medicine Finland (FIMM), HiLIFE, University of Helsinki, Helsinki, Finland	aoxing.liu@helsinki.fi	FinnGen Analysis working group	FinnGen Analysis working group
		Arto Lehisto	Institute for Molecular Medicine Finland (FIMM), HiLIFE, University of Helsinki, Helsinki, Finland	arto.lehisto@helsinki.fi	FinnGen Analysis working group	FinnGen Analysis working group
		Andrea Ganna	Institute for Molecular Medicine Finland (FIMM), HiLIFE, University of Helsinki, Helsinki, Finland	aganna@broadinstitute.org	FinnGen Analysis working group	FinnGen Analysis working group
		Vincent Llorens	Institute for Molecular Medicine Finland (FIMM), HiLIFE, University of Helsinki, Helsinki, Finland	vincent.llorens@helsinki.fi	FinnGen Analysis working group	FinnGen Analysis working group
		Hannele Laivuori	Institute for Molecular Medicine Finland (FIMM), HiLIFE, University of Helsinki, Helsinki, Finland	hannele.laivuori@helsinki.fi	FinnGen Analysis working group	FinnGen Analysis working group
		Taru Tukiainen	Institute for Molecular Medicine Finland (FIMM), HiLIFE, University of Helsinki, Helsinki, Finland	taru.tukiainen@helsinki.fi	FinnGen Analysis working group	FinnGen Analysis working group
		Mary Pat Reeve	Institute for Molecular Medicine Finland (FIMM), HiLIFE, University of Helsinki, Helsinki, Finland	mary.reeve@helsinki.fi	FinnGen Analysis working group	FinnGen Analysis working group
		Henrike Heyne	Institute for Molecular Medicine Finland (FIMM), HiLIFE, University of Helsinki, Helsinki, Finland	hheyne@broadinstitute.org	FinnGen Analysis working group	FinnGen Analysis working group
		Nina Mars	Institute for Molecular Medicine Finland (FIMM), HiLIFE, University of Helsinki, Helsinki, Finland	nina.mars@helsinki.fi	FinnGen Analysis working group	FinnGen Analysis working group
		Joel Rämö	Institute for Molecular Medicine Finland (FIMM), HiLIFE, University of Helsinki, Helsinki, Finland	joel.ramo@helsinki.fi	FinnGen Analysis working group	FinnGen Analysis working group
		Elmo Saarentaus	Institute for Molecular Medicine Finland (FIMM), HiLIFE, University of Helsinki, Helsinki, Finland	elmo.saarentaus@helsinki.fi	FinnGen Analysis working group	FinnGen Analysis working group
		Hanna Ollila	Institute for Molecular Medicine Finland (FIMM), HiLIFE, University of Helsinki, Helsinki, Finland	hanna.m.ollila@helsinki.fi	FinnGen Analysis working group	FinnGen Analysis working group
		Rodos Rodosthenous	Institute for Molecular Medicine Finland (FIMM), HiLIFE, University of Helsinki, Helsinki, Finland	rodos.rodosthenous@helsinki.fi	FinnGen Analysis working group	FinnGen Analysis working group
		Satu Strausz	Institute for Molecular Medicine Finland (FIMM), HiLIFE, University of Helsinki, Helsinki, Finland	satu.strausz@helsinki.fi	FinnGen Analysis working group	FinnGen Analysis working group
		Tuula Palotie	University of Helsinki and Hospital District of Helsinki and Uusimaa, Helsinki, Finland	tuula.palotie@helsinki.fi	FinnGen Analysis working group	FinnGen Analysis working group
		Kimmo Palin	University of Helsinki, Helsinki, Finland	kimmo.palin@helsinki.fi	FinnGen Analysis working group	FinnGen Analysis working group
		Javier Garcia-Tabuenca	University of Tampere, Tampere, Finland	javier.graciatabuenca@tuni.fi	FinnGen Analysis working group	FinnGen Analysis working group
		Harri Siirtola	University of Tampere, Tampere, Finland	harri.siirtola@tuni.fi	FinnGen Analysis working group	FinnGen Analysis working group
		Tuomo Kiiskinen	Institute for Molecular Medicine Finland (FIMM), HiLIFE, University of Helsinki, Helsinki, Finland	tuomo.kiiskinen@helsinki.fi	FinnGen Analysis working group	FinnGen Analysis working group
		Jiwoo Lee	Institute for Molecular Medicine Finland (FIMM), HiLIFE, University of Helsinki, Helsinki, Finland; Broad Institute, Cambridge, MA, United States	jiwoo.lee@helsinki.fi	FinnGen Analysis working group	FinnGen Analysis working group
		Kristin Tsuo	Institute for Molecular Medicine Finland (FIMM), HiLIFE, University of Helsinki, Helsinki, Finland; Broad Institute, Cambridge, MA, United States	kristintsuo@fas.harvard.edu	FinnGen Analysis working group	FinnGen Analysis working group
		Amanda Elliott	Institute for Molecular Medicine Finland (FIMM), HiLIFE, University of Helsinki, Helsinki, Finland; Broad Institute, Cambridge, MA, USA and Massachusetts General Hospital, Boston, MA, USA	aelliott@broadinstitute.org	FinnGen Analysis working group	FinnGen Analysis working group
		Kati Kristiansson	THL Biobank / Finnish Institute for Health and Welfare (THL), Helsinki, Finland	kati.kristiansson@thl.fi	FinnGen Analysis working group	FinnGen Analysis working group
		Mikko Arvas	Finnish Red Cross Blood Service / Finnish Hematology Registry and Clinical Biobank, Helsinki, Finland	mikko.arvas@veripalvelu.fi	FinnGen Analysis working group	FinnGen Analysis working group
		Kati Hyvärinen	Finnish Red Cross Blood Service, Helsinki, Finland	kati.hyvarinen@veripalvelu.fi	FinnGen Analysis working group	FinnGen Analysis working group
		Jarmo Ritari	Finnish Red Cross Blood Service, Helsinki, Finland	jarmo.ritari@veripalvelu.fi	FinnGen Analysis working group	FinnGen Analysis working group
		Olli Carpén	Helsinki Biobank / Helsinki University and Hospital District of Helsinki and Uusimaa, Helsinki	olli.carpen@helsinki.fi	FinnGen Analysis working group	FinnGen Analysis working group
		Johannes Kettunen	Northern Finland Biobank Borealis / University of Oulu / Northern Ostrobothnia Hospital District, Oulu, Finland	johannes.kettunen@oulu.fi	FinnGen Analysis working group	FinnGen Analysis working group
		Katri Pylkäs	University of Oulu, Oulu, Finland	katri.pylkas@oulu.fi	FinnGen Analysis working group	FinnGen Analysis working group
		Eeva Sliz	University of Oulu, Oulu, Finland	eeva.sliz@oulu.fi	FinnGen Analysis working group	FinnGen Analysis working group
		Minna Karjalainen	University of Oulu, Oulu, Finland	minna.k.karjalainen@oulu.fi	FinnGen Analysis working group	FinnGen Analysis working group
		Tuomo Mantere	Northern Finland Biobank Borealis / University of Oulu / Northern Ostrobothnia Hospital District, Oulu, Finland	tuomo.mantere@oulu.fi	FinnGen Analysis working group	FinnGen Analysis working group
		Eeva Kangasniemi	Finnish Clinical Biobank Tampere / University of Tampere / Pirkanmaa Hospital District, Tampere, Finland	eeva.kangasniemi@pshp.fi	FinnGen Analysis working group	FinnGen Analysis working group
		Sami Heikkinen	University of Eastern Finland, Kuopio, Finland	sami.heikkinen@uef.fi	FinnGen Analysis working group	FinnGen Analysis working group
		Arto Mannermaa	Biobank of Eastern Finland / University of Eastern Finland / Northern Savo Hospital District, Kuopio, Finland	arto.mannermaa@uef.fi	FinnGen Analysis working group	FinnGen Analysis working group
		Eija Laakkonen	University of Jyväskylä, Jyväskylä, Finland	eija.k.laakkonen@jyu.fi	FinnGen Analysis working group	FinnGen Analysis working group
		Nina Pitkänen	Auria Biobank / University of Turku / Hospital District of Southwest Finland, Turku, Finland	Niina.Pitkanen@tyks.fi	FinnGen Analysis working group	FinnGen Analysis working group
		Samuel Lessard	Translational Sciences, Sanofi R&D, Framingham, MA, USA	samuel.lessard@sanofi.com	FinnGen Analysis working group	FinnGen Analysis working group
		Clément Chatelain	Translational Sciences, Sanofi R&D, Framingham, MA, USA	clement.chatelain@sanofi.com	FinnGen Analysis working group	FinnGen Analysis working group
		Perttu Terho	Auria Biobank / University of Turku / Hospital District of Southwest Finland, Turku, Finland	perttu.terho@tyks.fi	Biobank directors	Biobank directors
		Tiina Wahlfors	THL Biobank / Finnish Institute for Health and Welfare (THL), Helsinki, Finland	tiina.wahlfors@thl.fi	Biobank directors	Biobank directors
		Jukka Partanen	Finnish Red Cross Blood Service / Finnish Hematology Registry and Clinical Biobank, Helsinki, Finland	jukka.partanen@veripalvelu.fi	Biobank directors	Biobank directors
		Eero Punkka	Helsinki Biobank / Helsinki University and Hospital District of Helsinki and Uusimaa, Helsinki	eero.punkka@hus.fi	Biobank directors	Biobank directors
		Raisa Serpi	Northern Finland Biobank Borealis / University of Oulu / Northern Ostrobothnia Hospital District, Oulu, Finland	raisa.serpi@ppshp.fi	Biobank directors	Biobank directors
		Sanna Siltanen	Finnish Clinical Biobank Tampere / University of Tampere / Pirkanmaa Hospital District, Tampere, Finland	sanna.siltanen@pshp.fi	Biobank directors	Biobank directors
		Veli-Matti Kosma	Biobank of Eastern Finland / University of Eastern Finland / Northern Savo Hospital District, Kuopio, Finland	veli-matti.kosma@uef.fi	Biobank directors	Biobank directors
		Teijo Kuopio	Central Finland Biobank / University of Jyväskylä / Central Finland Health Care District, Jyväskylä, Finland	teijo.kuopio@ksshp.fi	Biobank directors	Biobank directors
		Anu Jalanko	Institute for Molecular Medicine Finland (FIMM), HiLIFE, University of Helsinki, Helsinki, Finland	anu.jalanko@helsinki.fi	FinnGen Teams	Administration
		Huei-Yi Shen	Institute for Molecular Medicine Finland (FIMM), HiLIFE, University of Helsinki, Helsinki, Finland	huei-yi.shen@helsinki.fi	FinnGen Teams	Administration
		Risto Kajanne	Institute for Molecular Medicine Finland (FIMM), HiLIFE, University of Helsinki, Helsinki, Finland	risto.kajanne@helsinki.fi	FinnGen Teams	Administration
		Mervi Aavikko	Institute for Molecular Medicine Finland (FIMM), HiLIFE, University of Helsinki, Helsinki, Finland	mervi.aavikko@helsinki.fi	FinnGen Teams	Administration
		Henna Palin	Finnish Clinical Biobank Tampere / University of Tampere / Pirkanmaa Hospital District, Tampere, Finland	henna.palin@pshp.fi	FinnGen Teams	Administration
		Malla-Maria Linna	Helsinki Biobank / Helsinki University and Hospital District of Helsinki and Uusimaa, Helsinki	malla-maria.linna@hus.fi	FinnGen Teams	Administration
		Mitja Kurki	Institute for Molecular Medicine Finland (FIMM), HiLIFE, University of Helsinki, Helsinki, Finland; Broad Institute, Cambridge, MA, United States	mkurki@broadinstitute.org	FinnGen Teams	Analysis
		Juha Karjalainen	Institute for Molecular Medicine Finland (FIMM), HiLIFE, University of Helsinki, Helsinki, Finland	juha.karjalainen@helsinki.fi	FinnGen Teams	Analysis
		Pietro Della Briotta Parolo	Institute for Molecular Medicine Finland (FIMM), HiLIFE, University of Helsinki, Helsinki, Finland	pietro.dellabriottaparolo@helsinki.fi	FinnGen Teams	Analysis
		Arto Lehisto	Institute for Molecular Medicine Finland (FIMM), HiLIFE, University of Helsinki, Helsinki, Finland	arto.lehisto@helsinki.fi	FinnGen Teams	Analysis
		Juha Mehtonen	Institute for Molecular Medicine Finland (FIMM), HiLIFE, University of Helsinki, Helsinki, Finland	juha.mehtonen@helsinki.fi	FinnGen Teams	Analysis
		Wei Zhou	Broad Institute, Cambridge, MA, United States	wzhou@broadinstitute.org	FinnGen Teams	Analysis
		Masahiro Kanai	Broad Institute, Cambridge, MA, United States	mkanai@broadinstitute.org	FinnGen Teams	Analysis
		Mutaamba Maasha	Broad Institute, Cambridge, MA, United States	mmaasha@broadinstitute.org	FinnGen Teams	Analysis
		Zhili Zheng	Broad Institute, Cambridge, MA, United States	zhengzhi@broadinstitute.org	FinnGen Teams	Analysis
		Hannele Laivuori	Institute for Molecular Medicine Finland (FIMM), HiLIFE, University of Helsinki, Helsinki, Finland	hannele.laivuori@helsinki.fi	FinnGen Teams	Clinical Endpoint Development
		Aki Havulinna	Institute for Molecular Medicine Finland (FIMM), HiLIFE, University of Helsinki, Helsinki, Finland; Finnish Institute for Health and Welfare (THL), Helsinki, Finland	aki.havulinna@helsinki.fi	FinnGen Teams	Clinical Endpoint Development
		Susanna Lemmelä	Institute for Molecular Medicine Finland (FIMM), HiLIFE, University of Helsinki, Helsinki, Finland	susanna.lemmela@helsinki.fi	FinnGen Teams	Clinical Endpoint Development
		Tuomo Kiiskinen	Institute for Molecular Medicine Finland (FIMM), HiLIFE, University of Helsinki, Helsinki, Finland	tuomo.kiiskinen@helsinki.fi	FinnGen Teams	Clinical Endpoint Development
		L. Elisa Lahtela	Institute for Molecular Medicine Finland (FIMM), HiLIFE, University of Helsinki, Helsinki, Finland	laura.lahtela@helsinki.fi	FinnGen Teams	Clinical Endpoint Development
		Mari Kaunisto	Institute for Molecular Medicine Finland (FIMM), HiLIFE, University of Helsinki, Helsinki, Finland	mari.kaunisto@helsinki.fi	FinnGen Teams	Communication
		Elina Kilpeläinen	Institute for Molecular Medicine Finland (FIMM), HiLIFE, University of Helsinki, Helsinki, Finland	elina.kilpelainen@helsinki.fi	FinnGen Teams	E-Science
		Timo P. Sipilä	Institute for Molecular Medicine Finland (FIMM), HiLIFE, University of Helsinki, Helsinki, Finland	timo.p.sipila@helsinki.fi	FinnGen Teams	E-Science
		Oluwaseun Alexander Dada	Institute for Molecular Medicine Finland (FIMM), HiLIFE, University of Helsinki, Helsinki, Finland	alexander.dada@helsinki.fi	FinnGen Teams	E-Science
		Awaisa Ghazal	Institute for Molecular Medicine Finland (FIMM), HiLIFE, University of Helsinki, Helsinki, Finland	awaisa.ghazal@helsinki.fi	FinnGen Teams	E-Science
		Anastasia Kytölä	Institute for Molecular Medicine Finland (FIMM), HiLIFE, University of Helsinki, Helsinki, Finland	anastasia.shcherban@helsinki.fi	FinnGen Teams	E-Science
		Rigbe Weldatsadik	Institute for Molecular Medicine Finland (FIMM), HiLIFE, University of Helsinki, Helsinki, Finland	rigbe.weldatsadik@helsinki.fi	FinnGen Teams	E-Science
		Sanni Ruotsalainen	Institute for Molecular Medicine Finland (FIMM), HiLIFE, University of Helsinki, Helsinki, Finland	sanni.ruotsalainen@helsinki.fi	FinnGen Teams	E-Science
		Kati Donner	Institute for Molecular Medicine Finland (FIMM), HiLIFE, University of Helsinki, Helsinki, Finland	kati.donner@helsinki.fi	FinnGen Teams	Genotyping
		Timo P. Sipilä	Institute for Molecular Medicine Finland (FIMM), HiLIFE, University of Helsinki, Helsinki, Finland	timo.p.sipila@helsinki.fi	FinnGen Teams	Genotyping
		Anu Loukola	Helsinki Biobank / Helsinki University and Hospital District of Helsinki and Uusimaa, Helsinki	anu.loukola@hus.fi	FinnGen Teams	Sample Collection Coordination
		Päivi Laiho	THL Biobank / Finnish Institute for Health and Welfare (THL), Helsinki, Finland	paivi.laiho@thl.fi	FinnGen Teams	Sample Logistics
		Tuuli Sistonen	THL Biobank / Finnish Institute for Health and Welfare (THL), Helsinki, Finland	tuuli.sistonen@thl.fi	FinnGen Teams	Sample Logistics
		Essi Kaiharju	THL Biobank / Finnish Institute for Health and Welfare (THL), Helsinki, Finland	essi.kaiharju@thl.fi	FinnGen Teams	Sample Logistics
		Markku Laukkanen	THL Biobank / Finnish Institute for Health and Welfare (THL), Helsinki, Finland	markku.laukkanen@thl.fi	FinnGen Teams	Sample Logistics
		Elina Järvensivu	THL Biobank / Finnish Institute for Health and Welfare (THL), Helsinki, Finland	elina.jarvensivu@thl.fi	FinnGen Teams	Sample Logistics
		Sini Lähteenmäki	THL Biobank / Finnish Institute for Health and Welfare (THL), Helsinki, Finland	sini.lahteenmaki@thl.fi	FinnGen Teams	Sample Logistics
		Lotta Männikkö	THL Biobank / Finnish Institute for Health and Welfare (THL), Helsinki, Finland	lotta.mannikko@thl.fi	FinnGen Teams	Sample Logistics
		Regis Wong	THL Biobank / Finnish Institute for Health and Welfare (THL), Helsinki, Finland	regis.wong@thl.fi	FinnGen Teams	Sample Logistics
		Auli Toivola	THL Biobank / Finnish Institute for Health and Welfare (THL), Helsinki, Finland	auli.toivola@thl.fi	FinnGen Teams	Sample Logistics
		Minna Brunfeldt	THL Biobank / Finnish Institute for Health and Welfare (THL), Helsinki, Finland	minna.brunfeldt@thl.fi	FinnGen Teams	Registry Data Operations
		Hannele Mattsson	THL Biobank / Finnish Institute for Health and Welfare (THL), Helsinki, Finland	hannele.mattsson@thl.fi	FinnGen Teams	Registry Data Operations
		Kati Kristiansson	THL Biobank / Finnish Institute for Health and Welfare (THL), Helsinki, Finland	kati.kristiansson@thl.fi	FinnGen Teams	Registry Data Operations
		Susanna Lemmelä	Institute for Molecular Medicine Finland (FIMM), HiLIFE, University of Helsinki, Helsinki, Finland	susanna.lemmela@helsinki.fi	FinnGen Teams	Registry Data Operations
		Sami Koskelainen	THL Biobank / Finnish Institute for Health and Welfare (THL), Helsinki, Finland	sami.koskelainen@thl.fi	FinnGen Teams	Registry Data Operations
		Tero Hiekkalinna	THL Biobank / Finnish Institute for Health and Welfare (THL), Helsinki, Finland	tero.hiekkalinna@helsinki.fi	FinnGen Teams	Registry Data Operations
		Teemu Paajanen	THL Biobank / Finnish Institute for Health and Welfare (THL), Helsinki, Finland	teemu.paajanen@thl.fi	FinnGen Teams	Registry Data Operations
		Priit Palta	Institute for Molecular Medicine Finland (FIMM), HiLIFE, University of Helsinki, Helsinki, Finland	priit.palta@helsinki.fi	FinnGen Teams	Sequencing Informatics
		Kalle Pärn	Institute for Molecular Medicine Finland (FIMM), HiLIFE, University of Helsinki, Helsinki, Finland	kalle.parn@helsinki.fi	FinnGen Teams	Sequencing Informatics
		Mart Kals	Institute for Molecular Medicine Finland (FIMM), HiLIFE, University of Helsinki, Helsinki, Finland	mart.kals@helsinki.fi	FinnGen Teams	Sequencing Informatics
		Shuang Luo	Institute for Molecular Medicine Finland (FIMM), HiLIFE, University of Helsinki, Helsinki, Finland	shuang.luo@helsinki.fi	FinnGen Teams	Sequencing Informatics
		Tarja Laitinen	Pirkanmaa Hospital District, Tampere, Finland	tarja.laitinen@pshp.fi	FinnGen Teams	Trajectory
		Mary Pat Reeve	Institute for Molecular Medicine Finland (FIMM), HiLIFE, University of Helsinki, Helsinki, Finland	mary.reeve@helsinki.fi	FinnGen Teams	Trajectory
		Shanmukha Sampath Padmanabhuni	Institute for Molecular Medicine Finland (FIMM), HiLIFE, University of Helsinki, Helsinki, Finland	sam.padmanabhuni@helsinki.fi	FinnGen Teams	Trajectory
		Marianna Niemi	University of Tampere, Tampere, Finland	marianna.niemi@tuni.fi	FinnGen Teams	Trajectory
		Harri Siirtola	University of Tampere, Tampere, Finland	harri.siirtola@tuni.fi	FinnGen Teams	Trajectory
		Javier Gracia-Tabuenca	University of Tampere, Tampere, Finland	javier.graciatabuenca@tuni.fi	FinnGen Teams	Trajectory
		Mika Helminen	University of Tampere, Tampere, Finland	mika.helminen@tuni.fi	FinnGen Teams	Trajectory
		Tiina Luukkaala	University of Tampere, Tampere, Finland	tiina.luukkaala@tuni.fi	FinnGen Teams	Trajectory
		Iida Vähätalo	University of Tampere, Tampere, Finland	iida.vahatalo@epshp.fi	FinnGen Teams	Trajectory
		Jyrki Tammerluoto	Institute for Molecular Medicine Finland (FIMM), HiLIFE, University of Helsinki, Helsinki, Finland	jyrki.tammerluoto@helsinki.fi	FinnGen Teams	Data protection officer
		Marco Hautalahti	Finnish Biobank Cooperative - FINBB	marco.hautalahti@finbb.fi	FinnGen Teams	FINBB - Finnish biobank cooperative
		Johanna Mäkelä	Finnish Biobank Cooperative - FINBB	johanna.makela@finbb.fi	FinnGen Teams	FINBB - Finnish biobank cooperative
		Sarah Smith	Finnish Biobank Cooperative - FINBB	sarah.smith@finbb.fi	FinnGen Teams	FINBB - Finnish biobank cooperative
		Tom Southerington	Finnish Biobank Cooperative - FINBB	tom.southerington@finbb.fi	FinnGen Teams	FINBB - Finnish biobank cooperative
		Petri Lehto	Finnish Biobank Cooperative - FINBB	petri.lehto@finbb.fi	FinnGen Teams	FINBB - Finnish biobank cooperative

## Sheet: Supplementary Table 2
	Supplementary Table 2 Genotyping discovery cohorts
		Genotyping					Imputation				Association Analyses
	Study	Platform	Genotype Calling Algorithm				Imputation Software	Reference panel	Imputation Quality			Analysis Software	No. analyzed SNPs	λ
				Call Rate	P for HWE						MAF
	Discovery cohorts
	UKBB	UK Biobank Axiom Array (N~450,000) and UK BiLEVE Array (N~50,000)	Affymetrix Power Tools software and the Affymetrix Best Practices Workflow	≥90%	>10-12		Phasing: Modified version of SHAPEIT2; Imputation: modified version of IMPUTE2	HRC v1.1 and UK10K + 1000 Genomes panel	≥0.3		>1%	SAIGE	9576601	0.997
	FinnGen	Illumina (Illumina Inc., San Diego, CA, USA) and Affymetrix arrays (Thermo Fisher Scientific, Santa Clara, CA, USA)	GenCall and zCall algorithms for Illumina and AxiomGT1 algorithm for Affymetrix data	≥95%	>10-6		Pre-phased using Eagle 2.4.1, imputed using Beagle 4.1 (version 27Jan18.7e1)	SISu v4 imputation reference panel	≥0.95		>1%	SAIGE	8848478	1.114
	EstBB	Illumina GSAv1.0, GSAv2.0, and GSAv2.0_EST arrays	Illumina GenomeStudio v2.0.4	≥95%	>10-4		Pre-phased using Eagle v2.3, imputed using Beagle v.28Sep18.793	Estonian population specific imputation reference of 2297 WGS samples were used	≥0.3		>1%	SAIGE	8667609	1.021
	HUNT	Illumina HumanCoreExome arrays: 12 v1.0, 12 v1.1, UM HUNT Biobank v1.0 (HumanCoreExome 24 with custom content)	Illumina GenomeStudio	≥99%	>10-4		Minimac3	HRC v1.1 and 2201 WGS samples from HUNT	≥0.3		>1%	SAIGE	8825578	1.032
	UFO	Illumina Omni express arrays	BeadStudio	≥97.5%	>10-6		Sanger Imputation Service: Pre-phased using Eagle v2.4, imputed using PBWT	HRC v1.1	≥0.3		>1%	PLINK	8005684	1.141
	Genotyping and imputation information for cohorts in the discovery GWAS meta-analysis. P for HWE: Significance limit used to exclude SNPs not in Hardy Weinberg Equilibrium (HWE), tested by HWE exact test. MAF: Minor allele frequency limit. λ: estimated genomic inflation factor

## Sheet: Supplementary Table 3 
Supplementary Table 3 Replication cohort 1, deCODE, study information and genotyping
Study short name	Study full name	Study samples and ethics statements	Genotyping and imputation	Association analysis	Area of Origin	Ethnicity	Study Type	Total Sample Size in the present study (% females)	Number of forearm fracture cases (% females)	Median age of first forearm fracture
deCODE	deCODE genetics	A large fraction of the Icelandic population has participated in a nationwide research program at deCODE genetics. Participants donated blood or buccal samples after signing a broad informed consent allowing the use of their samples and data in all projects at deCODE genetics approved by the National Bioethics Committee (NBC). The data in this study was approved by the NBC (VSN-15-198) following …	The preparation of the Icelandic samples, genotyping, whole-genome sequencing (WGS), and imputation was performed at deCODE genetics(PMID: 25807286 and 28933420). The genomes of 63,118 Icelanders were WGS using GAIIx, HiSeq, HiSeqX, and NovaSeq Illumina technology to a mean depth of at least 20×. Single nucleotide polymorphisms (SNPs) and insertions/deletions (indels) were identified and their ge…	The association between genotype and forearm fractures were evaluated for the 59 SNPs identified genome wide significant in the discovery meta-analysis. In the Icelandic association analysis, we adjusted for sex, county of origin, age at data analysis or age at death (first and second order terms included), blood sample availability for the individual, and an indicator function for the overlap of…	Iceland	Northern European /Icelandic	Population based	353135 (49.4% females)	26924 (56.7% of females)	31

## Sheet: Supplementary Table 4
Supplementary Table 4 Replication cohort 2, Danish replication samples, study information and genotyping
Study short name	Study full name	Study samples and ethics statements	Genotyping and imputation	Association analysis	Area of Origin	Ethnicity	Study Type	Total Sample Size in the present study (% females)	Number of forearm fracture cases (% females)	Median age of first forearm fracture
CHB-OF and DBDS	The Copenhagen Hospital Biobank study on osteoporosis and fractures and the Danish Blood Donor Study	The Copenhagen Hospital Biobank (CHB) is a research biobank, which contains left over samples from diagnostic procedures on hospitalized and outpatients in the Danish Capital Region hospitals. Under the “Genetics of osteoporosis and fractures” protocol (CHB-OF), approved by the Danish Data Protection Agency (P-2019-542) and the National Committee on Health Research Ethics (NVK-1903714), we identi…	Samples from 410,199 Danes from the CHB and DBDS were genotyped using Illumina Global Screening Array family of chips. Individual genotype arrays were discarded if the total yield was below 98%. Variants were derived from sequencing 25,215 samples of European orgin (8,360 Danish) using NovaSeq Illumina technology. Only samples with a genome-wide average coverage of over 20X were used. The genotyp…	The association between genotype and forearm fractures were evaluated for the 59 SNPs identified genome wide significant in the discovery meta-analysis. In the Danish association analysis, association analysis was done using logistic regression, adjusting for sex, age, chip-typed and/or sequenced status and 20 principal components. To account for inflation in test statistics due to cryptic relate…	Denmark	Northern European	Hospital research biobank and prospective blood donor cohort	316780 (53% females)	22631 (61.7% females)	51

## Sheet: Supplementary Table 5
		Supplementary Table 5 GWAS per study
										EstBB N cases = 8 791 N controls = 191 198					Finngen N cases = 17 699 N controls = 295 591					HUNT N cases = 6 528 N controls = 61 559					UFO N cases = 1 001 N controls = 1 010					UKBB N cases = 16 452 N controls = 420 265					Discovery meta analysis N cases = 50 471 N controls = 969 623												Replication 1 (deCODE) N cases = 26 924 N controls = 326 211
																																			Inverse variance weighted meta-analysis					Heterogeneity			Conditional analysis (COJO)
		Locus No	SNP	Chr	BP	Closest Gene	EA	OA		EAF	OR	95% CI	P		EAF	OR	95% CI	P		EAF	OR	95% CI	P		EAF	OR	95% CI	P		EAF	OR	95% CI	P		EAF	OR	95% CI	P		I2	P-het		OR	95% CI	P		EAF	OR	95% CI
		Replicated SNPs
		1	rs9287237	1	240597214	FMN2/GREM2	G	T		0.851999	1.06877	(1.02 - 1.12)	0.003299		0.8813	1.06162	(1.02 - 1.10)	0.001092		0.831579	1.05239	(1.00 - 1.11)	0.06449		0.8582	0.980104	(0.82 - 1.17)	0.8255		0.822796	1.05911	(1.03 - 1.09)	0.000402		0.8461	1.05993	(1.04 - 1.08)	8.89e-09		0	0.9316		1.05993	(1.04 - 1.08)	8.29835e-09		0.79612	1.06724	(1.04 - 1.10)
		2	rs6726855	2	40636180	SLC8A1	T	G		0.265864	1.08066	(1.04 - 1.12)	2.14e-05		0.3279	1.06046	(1.03 - 1.09)	2.75e-06		0.230263	1.05082	(1.00 - 1.10)	0.034659		0.2554	0.9992	(0.86 - 1.16)	0.9913		0.197953	1.04554	(1.01 - 1.08)	0.003842		0.2663	1.05834	(1.04 - 1.08)	5.14e-12		0	0.6377		1.05967	(1.04 - 1.08)	1.60545e-12		0.17264	1.052	(1.02 - 1.09)
		3	rs687914	2	45878760	PRKCE	T	G		0.174473	1.03111	(0.99 - 1.08)	0.155942		0.1653	1.03469	(1.00 - 1.07)	0.03147		0.254703	1.08536	(1.04 - 1.14)	0.000531		0.275	1.1221	(0.98 - 1.29)	0.1069		0.251396	1.06865	(1.04 - 1.10)	2.64e-06		0.215	1.05559	(1.04 - 1.07)	1.34e-09		24.7	0.2565		1.05676	(1.04 - 1.08)	5.62525e-10		0.22026	1.047	(1.02 - 1.08)
		4	rs4671960	2	54798541	SPTBN1	G	A		0.241006	1.04502	(1.01 - 1.08)	0.020391		0.2418	1.0405	(1.01 - 1.07)	0.003879		0.292603	1.05837	(1.01 - 1.10)	0.008675		0.2593	1.01163	(0.88 - 1.16)	0.8709		0.319638	1.05582	(1.03 - 1.08)	3.39e-05		0.2777	1.04907	(1.03 - 1.07)	2.3e-09		0	0.9107		1.04863	(1.03 - 1.07)	2.93718e-09		0.29355	1.019	(0.99 - 1.05)
		5	rs55983207	2	119529829	EN1	T	C		0.90833	1.12477	(1.06 - 1.19)	4.95e-05		0.91047	1.184	(1.14 - 1.23)	9.94e-16		0.936157	1.16352	(1.07 - 1.26)	0.000269		0.9221	1.09373	(0.86 - 1.39)	0.4705		0.96326	1.14938	(1.07 - 1.23)	5.23e-05		0.9227	1.15905	(1.13 - 1.19)	6.63e-24		0	0.6928		1.16327	(1.13 - 1.20)	4.0966e-25		0.9505	1.15607	(1.09 - 1.22)
		5	rs144279715	2	119548256	EN1	A	G		0.973228	1.17687	(1.07 - 1.30)	0.001214		0.97725	1.12896	(1.04 - 1.22)	0.002235		0.974935	1.29217	(1.14 - 1.47)	7.28e-05		0.9678	1.4497	(1.01 - 2.09)	0.0469		0.983451	1.21599	(1.11 - 1.34)	5.71e-05		0.9774	1.18922	(1.13 - 1.25)	2.35e-12		8.6	0.3575		1.19955	(1.14 - 1.26)	1.81328e-13		0.97846	1.14025	(1.05 - 1.24)
		6	rs10931982	2	202832130	FZD7	T	C		0.20277	1.04969	(1.01 - 1.10)	0.025086		0.1605	1.08611	(1.05 - 1.12)	5.8e-07		0.188566	1.07914	(1.02 - 1.14)	0.005615		0.1845	0.891186	(0.76 - 1.05)	0.1562		0.226253	1.05368	(1.02 - 1.08)	0.000337		0.1985	1.0629	(1.04 - 1.08)	5.98e-11		39.7	0.1566		1.0629	(1.04 - 1.08)	5.4171e-11		0.21413	1.044	(1.01 - 1.07)
		7	rs419918	3	41118898	CTNNB1	G	C		0.45097	1.04744	(1.01 - 1.08)	0.004362		0.4217	1.06588	(1.04 - 1.09)	7.96e-08		0.484728	1.04317	(1.00 - 1.08)	0.031768		0.5104	1.02976	(0.91 - 1.17)	0.6427		0.451294	1.06133	(1.04 - 1.09)	1.21e-06		0.4465	1.05739	(1.04 - 1.07)	7.2e-15		0	0.837		1.05739	(1.04 - 1.07)	9.20526e-15		0.46072	1.028	(1.00 - 1.05)
		8	rs4505759	4	1003022	FGFRL1	C	T		0.618152	1.08613	(1.05 - 1.12)	1.14e-06		0.7154	1.09516	(1.07 - 1.12)	3.77e-12		0.697558	1.13683	(1.09 - 1.19)	2e-09		0.7171	0.987752	(0.86 - 1.13)	0.8598		0.693177	1.07255	(1.05 - 1.10)	1.33e-07		0.6856	1.08948	(1.07 - 1.11)	2.3e-28		43.9	0.129		1.06253	(1.05 - 1.08)	1.49218e-13		0.74191	1.05152	(1.02 - 1.08)
		8	rs78520297	4	1004864	FGFRL1	C	T		0.128671	1.11974	(1.07 - 1.17)	2.67e-06		0.156	1.131	(1.10 - 1.17)	5.34e-14		0.147144	1.05499	(1.00 - 1.11)	0.05421		0.1241	1.0429	(0.87 - 1.26)	0.6583		0.148549	1.10231	(1.07 - 1.14)	1.56e-08		0.1472	1.10816	(1.09 - 1.13)	3.61e-24		20.9	0.2818		1.09247	(1.07 - 1.12)	7.24796e-17		0.13396	1.063	(1.03 - 1.10)
		8	rs113061374	4	1052662	FGFRL1	T	C		0.028733	1.18939	(1.08 - 1.31)	0.000293		0.02869	1.08405	(1.01 - 1.16)	0.02157		0.045284	1.20205	(1.10 - 1.32)	9.91e-05		0.0377	1.1645	(0.84 - 1.62)	0.3685		0.047878	1.12175	(1.06 - 1.19)	5.68e-05		0.0396	1.13417	(1.09 - 1.18)	1.87e-11		2.2	0.3941		1.13239	(1.09 - 1.18)	6.77612e-11		0.04726	1.059	(1.00 - 1.12)
		9	rs4395467	4	88645344	DMP1	C	T		0.48675	1.04598	(1.01 - 1.08)	0.005353		0.4452	1.05591	(1.03 - 1.08)	4e-06		0.455909	1.05892	(1.02 - 1.10)	0.003689		0.5072	1.05175	(0.93 - 1.19)	0.4212		0.487208	1.0342	(1.01 - 1.06)	0.005962		0.4696	1.04686	(1.03 - 1.06)	1.39e-10		0	0.7722		1.04686	(1.03 - 1.06)	1.11423e-10		0.44306	1.028	(1.00 - 1.05)
		10	rs3957282	6	44867836	SUPT3H	T	C		0.063974	1.05216	(0.99 - 1.12)	0.120694		0.04207	1.09232	(1.03 - 1.16)	0.002584		0.043096	1.1208	(1.02 - 1.23)	0.02085		0.0439	1.325	(0.98 - 1.79)	0.06853		0.050031	1.1381	(1.08 - 1.20)	3.88e-06		0.0504	1.10296	(1.07 - 1.14)	2.98e-09		15.2	0.3176		1.10296	(1.07 - 1.14)	2.86252e-09		0.05239	1.034	(0.98 - 1.09)
		11	rs915125	6	82463376	FAM46A	C	T		0.690428	1.04279	(1.01 - 1.08)	0.016327		0.6931	1.06556	(1.04 - 1.09)	7.39e-07		0.727725	1.01531	(0.97 - 1.06)	0.496135		0.7166	1.11383	(0.97 - 1.28)	0.1185		0.720865	1.04558	(1.02 - 1.07)	0.00104		0.7062	1.04875	(1.03 - 1.06)	1.29e-09		5.8	0.3739		1.04875	(1.03 - 1.06)	1.04449e-09		0.6963	1.04822	(1.02 - 1.08)
		12	rs577721086	6	127440047	RSPO3	T	C							0.93506	1.22667	(1.17 - 1.29)	8.85e-17		0.939054	1.20808	(1.11 - 1.31)	9.73e-06		0.92	1.02114	(0.81 - 1.29)	0.862		0.9503	1.10988	(1.05 - 1.17)	0.000279		0.9411	1.17527	(1.14 - 1.22)	1.98e-20		63.8	0.04031		1.11492	(1.08 - 1.15)	8.95256e-10		0.92713	1.11483	(1.06 - 1.17)
		12	rs9482773	6	127459552	RSPO3	G	C		0.514049	1.10031	(1.07 - 1.14)	3.08e-09		0.5267	1.15108	(1.12 - 1.18)	5.84e-33		0.52297	1.11089	(1.07 - 1.15)	8.22e-08		0.5131	1.11049	(0.98 - 1.26)	0.09588		0.522723	1.11772	(1.09 - 1.14)	1.14e-19		0.5223	1.12423	(1.11 - 1.14)	2.13e-60		32.8	0.203		1.11436	(1.10 - 1.13)	1.68192e-50		0.49784	1.082	(1.06 - 1.11)
		13	rs1891002	6	151900047	CCDC170	A	T		0.26573	1.07916	(1.04 - 1.12)	2.98e-05		0.2948	1.10263	(1.08 - 1.13)	3.29e-14		0.273794	1.11741	(1.07 - 1.17)	4.82e-07		0.273	1.079	(0.94 - 1.24)	0.2803		0.289221	1.07602	(1.05 - 1.10)	4.89e-08		0.2847	1.09057	(1.07 - 1.11)	4.4e-28		0	0.5288		1.08406	(1.07 - 1.10)	3.60807e-24		0.27959	1.013	(0.99 - 1.04)
		13	rs2941741	6	152008982	ESR1	G	A		0.503647	1.05494	(1.02 - 1.09)	0.000925		0.5378	1.07551	(1.05 - 1.10)	6.01e-10		0.534438	1.07036	(1.03 - 1.11)	0.00054		0.5065	1.12183	(0.99 - 1.27)	0.06588		0.580149	1.02878	(1.00 - 1.05)	0.02195		0.5446	1.05549	(1.04 - 1.07)	4.71e-14		49.3	0.09585		1.04614	(1.03 - 1.06)	5.01621e-10		0.57525	1.03413	(1.01 - 1.06)
		14	rs28402081	7	633179	PRKAR1B	T	G		0.212262	1.04591	(1.01 - 1.09)	0.0225		0.2253	1.05559	(1.03 - 1.09)	0.000148		0.151122	1.0872	(1.01 - 1.16)	0.017218		0.1439	0.917	(0.74 - 1.13)	0.4252		0.147753	1.05394	(1.02 - 1.09)	0.00212		0.1929	1.05411	(1.03 - 1.07)	2.46e-08		0	0.6704		1.05411	(1.03 - 1.07)	2.06704e-08		0.16249	1.037	(1.00 - 1.07)
		15	rs28362709	7	30955539	AQP1	T	G		0.146386	1.16012	(1.11 - 1.21)	8.59e-11		0.1587	1.06748	(1.03 - 1.10)	4.95e-05		0.22871	1.03077	(0.98 - 1.08)	0.225385		0.1714	1.0208	(0.86 - 1.21)	0.8083		0.228578	1.06883	(1.04 - 1.10)	4.58e-06		0.1943	1.07681	(1.06 - 1.10)	1.08e-15		71.9	0.006633		1.07695	(1.06 - 1.10)	7.7711e-16		0.2136	1.098	(1.07 - 1.13)
		16	rs6973667	7	38152863	STARD3NL	A	G		0.679548	1.05182	(1.02 - 1.09)	0.003545		0.6319	1.05464	(1.03 - 1.08)	1.28e-05		0.663202	1.04605	(1.00 - 1.09)	0.032058		0.6715	1.14679	(1.00 - 1.31)	0.0432		0.665041	1.06918	(1.04 - 1.10)	3e-07		0.6562	1.05887	(1.04 - 1.07)	3.64e-14		0	0.6743		1.05899	(1.04 - 1.07)	2.14241e-14		0.65843	1.03842	(1.01 - 1.06)
		17	rs4389863	7	96145105	C7orf76	A	G		0.31526	1.04529	(1.01 - 1.08)	0.010854		0.2945	1.06343	(1.04 - 1.09)	1.71e-06		0.314692	1.04962	(1.01 - 1.09)	0.022045		0.2647	1.07747	(0.94 - 1.24)	0.2869		0.33752	1.03721	(1.01 - 1.06)	0.004644		0.3158	1.04907	(1.03 - 1.07)	3.81e-10		0	0.7432		1.04907	(1.03 - 1.07)	4.95049e-10		0.34025	1.059	(1.03 - 1.09)
		18	rs2908007	7	120962164	WNT16	A	G		0.63738	1.18653	(1.15 - 1.23)	1.92e-24		0.6426	1.2225	(1.19 - 1.25)	5.36e-59		0.627394	1.23068	(1.18 - 1.28)	1.62e-24		0.6253	1.2204	(1.08 - 1.38)	0.002011		0.59945	1.22505	(1.20 - 1.26)	4.11e-59		0.6244	1.2175	(1.20 - 1.24)	8.55e-156		0	0.5695		1.21831	(1.20 - 1.24)	9.97641e-157		0.66202	1.12233	(1.09 - 1.15)
		19	rs117108011	8	119901442	TNFRSF11B	A	G		0.988229	1.10896	(0.96 - 1.28)	0.16829		0.97584	1.18602	(1.10 - 1.28)	9.59e-06		0.984966	1.38163	(1.17 - 1.63)	0.000116		0.9841	0.748223	(0.44 - 1.27)	0.2817		0.982329	1.30808	(1.19 - 1.44)	1.74e-08		0.9805	1.2274	(1.16 - 1.29)	3.41e-14		56.4	0.0569		1.23682	(1.17 - 1.30)	3.80299e-15		0.99396	1.02249	(0.88 - 1.19)
		20	rs1159798	10	54412493	MBL2	C	A		0.791044	1.10842	(1.06 - 1.15)	6.11e-07		0.7493	1.05897	(1.03 - 1.09)	2.68e-05		0.781939	1.06999	(1.02 - 1.12)	0.005563		0.7757	1.1105	(0.96 - 1.29)	0.1673		0.775541	1.05169	(1.02 - 1.08)	0.00058		0.7697	1.06663	(1.05 - 1.08)	6.56e-14		17.3	0.3046		1.06249	(1.04 - 1.08)	1.94818e-12		0.78872	1.0627	(1.03 - 1.09)
		20	rs10824766	10	54428297	MBL2	T	C		0.123911	1.11112	(1.06 - 1.17)	1.57e-05		0.1282	1.07369	(1.04 - 1.11)	4.85e-05		0.115016	1.10887	(1.04 - 1.18)	0.000758		0.1196	1.1467	(0.95 - 1.39)	0.1572		0.106089	1.11771	(1.08 - 1.16)	2.06e-08		0.1188	1.09977	(1.08 - 1.12)	6.04e-18		0	0.5988		1.09512	(1.07 - 1.12)	1.61259e-16		0.12033	1.139	(1.10 - 1.18)
		21	rs55730604	11	16530509	SOX6	T	C		0.677648	1.06218	(1.03 - 1.10)	0.000462		0.6588	1.03707	(1.01 - 1.06)	0.003228		0.718527	1.04945	(1.01 - 1.10)	0.026551		0.6809	1.07724	(0.94 - 1.23)	0.2677		0.692483	1.04422	(1.02 - 1.07)	0.001081		0.6811	1.04624	(1.03 - 1.06)	3.55e-09		0	0.8419		1.04624	(1.03 - 1.06)	4.35704e-09		0.7374	1.05042	(1.02 - 1.08)
		22	rs1055447	11	47186424	ARFGAP2	A	C		0.491323	1.06483	(1.03 - 1.10)	0.000102		0.4679	1.06322	(1.04 - 1.09)	2.11e-07		0.519491	1.05074	(1.01 - 1.09)	0.015318		0.5244	0.9942	(0.88 - 1.13)	0.9273		0.538445	1.04403	(1.02 - 1.07)	0.000483		0.5033	1.05464	(1.04 - 1.07)	1.42e-13		0	0.694		1.05464	(1.04 - 1.07)	1.48276e-13		0.51964	1.01215	(0.99 - 1.04)
		23	rs4988321	11	68174189	LRP5	A	G		0.037857	1.18511	(1.09 - 1.29)	5.39e-05		0.01553	1.20178	(1.09 - 1.32)	0.000131		0.036853	1.13545	(1.03 - 1.26)	0.013797		0.0204	1.0619	(0.69 - 1.64)	0.7874		0.051293	1.12145	(1.06 - 1.18)	3.09e-05		0.041	1.14763	(1.10 - 1.19)	1.4e-12		0	0.6896		1.14614	(1.10 - 1.19)	2.08524e-12		0.03299	1.074	(1.01 - 1.15)
		24	rs755760	11	68827175	TPCN2	T	A		0.690951	1.08363	(1.05 - 1.12)	4.93e-06		0.7063	1.05919	(1.03 - 1.09)	1.05e-05		0.674913	1.01458	(0.97 - 1.06)	0.503963		0.6945	1.10205	(0.96 - 1.27)	0.1711		0.63878	1.03854	(1.01 - 1.07)	0.003578		0.6753	1.05117	(1.04 - 1.07)	1.19e-10		43.5	0.1316		1.05023	(1.03 - 1.07)	1.9722e-10		0.6281	1.03306	(1.01 - 1.06)
		25	rs477944	11	86860509	TMEM135	A	G		0.278962	1.10292	(1.06 - 1.14)	4.68e-08		0.3192	1.10043	(1.07 - 1.13)	2.25e-14		0.315114	1.10553	(1.06 - 1.15)	2.04e-06		0.3747	1.1617	(1.02 - 1.32)	0.02151		0.313002	1.07979	(1.05 - 1.11)	5.07e-09		0.31	1.09516	(1.08 - 1.11)	2.46e-32		0	0.6714		1.09516	(1.08 - 1.11)	3.70362e-32		0.3127	1.051	(1.02 - 1.08)
		26	rs10749999	11	112394430	PLET1	G	A		0.620643	1.03803	(1.00 - 1.07)	0.02595		0.6688	1.06322	(1.04 - 1.09)	9.7e-07		0.651091	1.01402	(0.97 - 1.06)	0.50121		0.6842	1.0258	(0.90 - 1.17)	0.7102		0.580825	1.03432	(1.01 - 1.06)	0.006947		0.6263	1.04144	(1.03 - 1.06)	4.68e-08		10.1	0.3485		1.04144	(1.03 - 1.06)	4.10186e-08		0.62825	1.03842	(1.01 - 1.06)
		27	rs215226	12	591300	B4GALNT3	A	G		0.620302	1.04541	(1.01 - 1.08)	0.007395		0.6352	1.0454	(1.02 - 1.07)	0.000281		0.604398	1.03164	(0.99 - 1.07)	0.121504		0.6551	0.964785	(0.85 - 1.10)	0.5804		0.596161	1.04463	(1.02 - 1.07)	0.000477		0.6152	1.04237	(1.03 - 1.06)	1.46e-08		0	0.8067		1.04237	(1.03 - 1.06)	1.3093e-08		0.58247	1.03734	(1.01 - 1.06)
		28	rs2926799	12	49263634	RND1	A	G		0.809321	1.08815	(1.04 - 1.13)	6.5e-05		0.8261	1.04833	(1.02 - 1.08)	0.002605		0.811712	1.04657	(1.00 - 1.10)	0.077432		0.7745	0.935	(0.80 - 1.09)	0.3839		0.80124	1.05645	(1.02 - 1.09)	0.00049		0.8117	1.05686	(1.04 - 1.08)	3.09e-09		10.1	0.3486		1.05713	(1.04 - 1.08)	2.32571e-09		0.78896	1.0352	(1.01 - 1.07)
		29	rs5800113	12	94142186	CRADD	A	AT		0.54543	1.032	(1.00 - 1.07)	0.052087		0.5582	1.05064	(1.03 - 1.08)	2.9e-05												0.553424	1.04497	(1.02 - 1.07)	0.000357		0.5535	1.04425	(1.03 - 1.06)	2.09e-08		0	0.6831		1.04425	(1.03 - 1.06)	1.87364e-08		0.54916	1.01729	(0.99 - 1.04)
		30	rs11840862	13	42956463	AKAP11	G	A		0.727443	1.03002	(0.99 - 1.07)	0.102907		0.6924	1.04383	(1.02 - 1.07)	0.000761		0.713592	1.04269	(1.00 - 1.09)	0.053609		0.73	1.0117	(0.88 - 1.17)	0.8721		0.706166	1.05171	(1.02 - 1.08)	0.000171		0.7065	1.04352	(1.03 - 1.06)	5.33e-08		0	0.9086		1.04352	(1.03 - 1.06)	4.72225e-08		0.74584	1.04822	(1.02 - 1.08)
		31	rs4444235	14	54410919	BMP4	T	C		0.593215	1.03117	(1.00 - 1.07)	0.066296		0.5785	1.04655	(1.02 - 1.07)	0.000131		0.569834	1.06166	(1.02 - 1.10)	0.00255		0.5522	1.10339	(0.98 - 1.25)	0.1135		0.535794	1.05033	(1.03 - 1.08)	6.06e-05		0.5649	1.0476	(1.03 - 1.06)	1.15e-10		0	0.7403		1.0476	(1.03 - 1.06)	1.05951e-10		0.53755	1.0352	(1.01 - 1.06)
		32	rs1467561	14	103994961	TRMT61A	C	T		0.37311	1.05246	(1.02 - 1.09)	0.00227		0.3132	1.0694	(1.04 - 1.10)	1.28e-07		0.368557	1.05504	(1.01 - 1.10)	0.008532							0.348656	1.05097	(1.02 - 1.08)	0.000109		0.3449	1.0577	(1.04 - 1.07)	1.31e-13		0	0.7961		1.0577	(1.04 - 1.07)	1.56652e-13		0.32522	1.03	(1.00 - 1.06)
		33	rs11632429	15	38341268	TMCO5A	G	C		0.872694	1.05632	(1.01 - 1.11)	0.028168		0.8407	1.08361	(1.05 - 1.12)	5.47e-07		0.859273	1.06809	(1.01 - 1.13)	0.02041		0.8282	1.2345	(1.05 - 1.45)	0.01197		0.846195	1.03174	(1.00 - 1.07)	0.065894		0.8498	1.06067	(1.04 - 1.08)	4.85e-09		44.5	0.1251		1.06067	(1.04 - 1.08)	5.49021e-09		0.89106	1.001	(0.96 - 1.04)
		34	rs7169993	15	70506192	TLE3	G	A		0.289506	1.04635	(1.01 - 1.08)	0.010916		0.318	1.05612	(1.03 - 1.08)	1.48e-05		0.364186	1.01942	(0.98 - 1.06)	0.34849		0.3674	1.1288	(0.99 - 1.28)	0.06597		0.365831	1.03974	(1.01 - 1.07)	0.002152		0.3366	1.04446	(1.03 - 1.06)	9.1e-09		0	0.4922		1.04446	(1.03 - 1.06)	1.04293e-08		0.36079	1.024	(1.00 - 1.05)
		35	rs71378512	16	410178	AXIN1	A	G		0.053197	1.0657	(0.99 - 1.15)	0.093541		0.06802	1.06492	(1.02 - 1.12)	0.007704		0.066407	1.09945	(1.01 - 1.19)	0.023948		0.0567	1.0159	(0.76 - 1.37)	0.9166		0.047285	1.18256	(1.11 - 1.26)	1.37e-07		0.0598	1.09834	(1.06 - 1.13)	5.34e-09		48.6	0.0999		1.09834	(1.06 - 1.13)	5.67779e-09		0.05865	1.072	(1.02 - 1.13)
		36	rs62028332	16	51025468	SALL1	G	A		0.896157	1.11156	(1.05 - 1.17)	8.93e-05		0.90047	1.06673	(1.03 - 1.11)	0.001039		0.856001	1.0754	(1.02 - 1.14)	0.010728		0.8746	0.911494	(0.74 - 1.12)	0.3706		0.853093	1.08773	(1.05 - 1.13)	4.03e-06		0.8748	1.08166	(1.06 - 1.11)	2.6e-12		0	0.4092		1.08083	(1.06 - 1.10)	3.9275e-12		0.87596	1.05485	(1.02 - 1.09)
		37	rs60791151	16	55068167	IRX5	T	G		0.505975	1.0666	(1.03 - 1.10)	6.14e-05		0.5511	1.03293	(1.01 - 1.06)	0.005942		0.552796	1.05383	(1.01 - 1.10)	0.007889		0.5079	1.03885	(0.92 - 1.17)	0.5438		0.536152	1.05773	(1.03 - 1.08)	4.81e-06		0.537	1.05053	(1.04 - 1.07)	5.51e-12		0	0.5455		1.05002	(1.04 - 1.06)	6.24856e-12		0.5399	1.02987	(1.01 - 1.05)
		38	rs4790881	17	2068932	SMG6	C	A		0.34337	1.03628	(1.00 - 1.07)	0.037012		0.3069	1.06545	(1.04 - 1.09)	6.25e-07		0.30575	1.0368	(0.99 - 1.08)	0.089684		0.3728	0.995421	(0.88 - 1.13)	0.9441		0.30139	1.04129	(1.01 - 1.07)	0.002327		0.3129	1.04697	(1.03 - 1.06)	2.25e-09		0	0.5648		1.04768	(1.03 - 1.06)	1.45942e-09		0.28737	1.021	(0.99 - 1.05)
		39	rs4792909	17	41798824	SOST	G	T		0.533617	1.09104	(1.06 - 1.13)	6.4e-08		0.5175	1.08415	(1.06 - 1.11)	5.91e-12		0.620962	1.09769	(1.06 - 1.14)	3.98e-06		0.599	1.06168	(0.93 - 1.21)	0.3563		0.616533	1.09568	(1.07 - 1.12)	6.67e-13		0.5665	1.09068	(1.08 - 1.11)	3.85e-33		0	0.9615		1.06874	(1.05 - 1.08)	2.75773e-18		0.66348	1.07527	(1.05 - 1.10)
		39	rs80107551	17	41808374	SOST	C	T		0.899693	1.16645	(1.11 - 1.23)	1.65e-08		0.8805	1.16544	(1.12 - 1.21)	6.81e-17		0.906562	1.16009	(1.08 - 1.24)	1.56e-05		0.9074	1.13302	(0.90 - 1.42)	0.2781		0.91802	1.13834	(1.09 - 1.19)	9.62e-09		0.8983	1.15685	(1.13 - 1.18)	1.84e-33		0	0.9408		1.11503	(1.09 - 1.14)	1.89358e-17		0.90006	1.10254	(1.06 - 1.15)
		40	rs79049182	17	47928342	TAC4	A	T		0.920803	1.14029	(1.07 - 1.21)	2.69e-05		0.95578	1.06279	(1.00 - 1.12)	0.03373		0.955584	1.20129	(1.09 - 1.32)	0.000225		0.9592	1.24039	(0.89 - 1.74)	0.2099		0.952483	1.13566	(1.07 - 1.20)	1.27e-05		0.9452	1.12232	(1.09 - 1.16)	2.36e-12		30.6	0.2175		1.12508	(1.09 - 1.16)	9.27084e-13		0.94918	1.10132	(1.04 - 1.16)
		41	rs4430817	18	13682666	FAM210A	C	G		0.394675	1.07956	(1.05 - 1.12)	3.45e-06		0.398	1.05064	(1.03 - 1.08)	3.72e-05		0.35728	1.10042	(1.06 - 1.15)	2.9e-06		0.3314	1.0385	(0.91 - 1.18)	0.5684		0.359423	1.09027	(1.06 - 1.12)	1.05e-11		0.3787	1.07541	(1.06 - 1.09)	4.26e-23		34.1	0.1938		1.07541	(1.06 - 1.09)	2.31665e-23		0.32121	1.045	(1.02 - 1.07)
		42	rs77865749	18	77216756	NFATC1	G	A		0.842406	1.06649	(1.02 - 1.11)	0.003707		0.8106	1.06343	(1.03 - 1.10)	4.1e-05		0.829379	1.0397	(0.99 - 1.09)	0.135866		0.7637	1.00523	(0.87 - 1.17)	0.9447		0.833276	1.06892	(1.04 - 1.10)	5.03e-05		0.8254	1.06194	(1.04 - 1.08)	1.84e-10		0	0.8604		1.06194	(1.04 - 1.08)	1.62137e-10		0.85385	1.02881	(0.99 - 1.06)
		43	rs11088458	21	40350120	ETS2	G	A		0.676516	1.01438	(0.98 - 1.05)	0.410754		0.6501	1.09144	(1.07 - 1.12)	1.3e-12		0.759958	1.06455	(1.02 - 1.11)	0.007601		0.6929	1.0886	(0.95 - 1.24)	0.2141		0.71333	1.05597	(1.03 - 1.08)	6.43e-05		0.6881	1.06141	(1.05 - 1.08)	1.79e-14		65.4	0.02081		1.06141	(1.05 - 1.08)	2.1586e-14		0.75175	1.07296	(1.04 - 1.10)
		SNPs not replicating
			rs10281815	7	20054464	MACC1	G	T							0.1486	1.0577	(1.02 - 1.09)	0.000703		0.170762	1.06022	(1.01 - 1.12)	0.025799		0.1854	1.2742	(1.09 - 1.49)	0.002897		0.177342	1.05971	(1.03 - 1.09)	0.000294		0.1656	1.06194	(1.04 - 1.08)	1.89e-08		32.8	0.2155		1.06194	(1.04 - 1.08)	1.94616e-08		0.21898	1.003	(0.97 - 1.03)
			rs62476345	7	120978801	WNT16	T	C		0.960593	1.06076	(0.98 - 1.15)	0.159029		0.96558	1.18625	(1.11 - 1.27)	1.92e-07		0.973697	1.17686	(1.04 - 1.33)	0.01035		0.959	1.23153	(0.89 - 1.71)	0.2129		0.973999	1.04391	(0.97 - 1.13)	0.266736		0.9675	1.11305	(1.07 - 1.16)	2.31e-07		52.9	0.07515		1.12294	(1.08 - 1.17)	2.13308e-08		0.98005	0.994036	(0.91 - 1.08)
			rs17432277	8	119178469	EXT1	T	C		0.023251	1.12997	(1.02 - 1.25)	0.022042		0.03694	1.14855	(1.08 - 1.22)	1.44e-05		0.017496	1.33117	(1.13 - 1.56)	0.000508		0.0219	1.2858	(0.79 - 2.08)	0.3057		0.013163	1.01021	(0.91 - 1.12)	0.85038		0.0277	1.13066	(1.08 - 1.19)	3.28e-07		53.7	0.07052		1.14175	(1.09 - 1.20)	3.94919e-08		0.01614	1.031	(0.94 - 1.13)
			rs12779333	10	72377976	PRF1	G	C		0.721961	1.03874	(1.00 - 1.08)	0.034547		0.7304	1.03531	(1.01 - 1.06)	0.008925		0.72344	1.0475	(1.00 - 1.09)	0.03388		0.7246	1.1343	(0.99 - 1.30)	0.07549		0.725828	1.0534	(1.03 - 1.08)	0.000146		0.7262	1.04477	(1.03 - 1.06)	4.4e-08		0	0.7221		1.04477	(1.03 - 1.06)	4.377e-08		0.68719	0.98912	(0.96 - 1.01)
			rs117111740	11	62201239	SCGB1A1	C	T		0.011734	1.15728	(1.00 - 1.34)	0.055379		0.0247	1.11082	(1.03 - 1.20)	0.005932		0.050129	1.16568	(1.07 - 1.27)	0.000769		0.0295	1.0055	(0.69 - 1.46)	0.9773		0.026764	1.1424	(1.06 - 1.23)	0.000414		0.0304	1.13735	(1.09 - 1.19)	1.04e-08		0	0.9013		1.14066	(1.09 - 1.19)	4.95641e-09		0.03207	1.057	(0.99 - 1.13)
			rs2365347	12	54092391	CALCOCO1	G	A		0.550265	1.03163	(1.00 - 1.07)	0.056742		0.583	1.0594	(1.03 - 1.08)	1.46e-06		0.547924	1.03694	(1.00 - 1.08)	0.067676		0.586	1.0257	(0.90 - 1.17)	0.6983		0.536903	1.03705	(1.01 - 1.06)	0.003353		0.5565	1.0431	(1.03 - 1.06)	5.59e-09		0	0.6787		1.04331	(1.03 - 1.06)	3.89657e-09		0.5755	1.0352	(1.01 - 1.06)
			rs28892005	15	51519945	CYP19A1	A	AAAG		0.305981	1.04356	(1.01 - 1.08)	0.015027		0.3474	1.03427	(1.01 - 1.06)	0.006266												0.350336	1.05909	(1.03 - 1.09)	6.88e-06		0.3399	1.04613	(1.03 - 1.06)	2.53e-08		0	0.4231		1.04613	(1.03 - 1.06)	2.57963e-08		0.34062	1.014	(0.99 - 1.04)
			rs28364839	15	101718097	CHSY1	C	G		0.765224	1.05553	(1.02 - 1.10)	0.004536		0.7825	1.03852	(1.01 - 1.07)	0.008012		0.779869	1.05045	(1.00 - 1.10)	0.039635		0.8124	1.15808	(0.99 - 1.36)	0.06784		0.778081	1.05531	(1.03 - 1.09)	0.000266		0.7775	1.05022	(1.03 - 1.07)	1.17e-08		0	0.7302		1.05022	(1.03 - 1.07)	1.21514e-08		0.78402	1.01317	(0.98 - 1.04)
			rs62059839	17	7533015	SHBG	T	C		0.29557	1.0521	(1.02 - 1.09)	0.004281		0.2772	1.0405	(1.01 - 1.07)	0.0024		0.257286	1.04169	(1.00 - 1.09)	0.068892		0.2683	1.0117	(0.88 - 1.17)	0.8719		0.260136	1.0464	(1.02 - 1.08)	0.001145		0.2727	1.04456	(1.03 - 1.06)	5.3e-08		0	0.979		1.04537	(1.03 - 1.06)	2.92495e-08		0.26398	0.99	(0.96 - 1.02)
		Results for the significant and conditionally indepent signals as well as 9 additional SNPs that were analyzed in the replication but were no longer significant after replication, presented per participating cohort and meta-analyses. For the discovery meta-analyses, results both from inverse variance weighted meta-analysis and from conditional and joint analysis (COJO) are presented. Results are …
[truncated: 13 more columns]

## Sheet: Supplementary Table 6 
	Supplementary Table 6 Candidate look-ups from previous genome-wide significant loci for eBMD and aBMD parameters
							BMD				Forearm fracture
		SNP	CHR	BP	EA	OA	EAF	Beta	P		EAF	OR	lci	uci	P	N cases	N controls
		FN-BMD signals
		rs3801387	7	120762001	A	G	0.74	-0.08	5e-40		0.7406	1.2043	1.18487	1.22405	2.07e-112	50471	969623
		rs3755955	4	984414	A	G	0.16	-0.06	1.5e-14		0.1488	1.10517	1.08351	1.12727	3.063e-23	50471	969623
		rs4796995	18	13698574	G	A	0.37	-0.03	4.9e-08		0.3787	1.07509	1.05981	1.09058	5.928e-23	50471	969623
		rs1373004	10	54097831	T	G	0.13	-0.04	1.5e-08		0.1191	1.09845	1.07502	1.12239	1.413e-17	50471	969623
		rs4869742	6	151949441	T	C	0.31	-0.05	4.2e-18		0.2795	1.08437	1.06395	1.10518	6.311e-17	32772	674032
		rs11623869	14	102953386	T	G	0.35	-0.04	5.2e-16		0.339	1.05654	1.04112	1.07219	2.864e-13	50471	969623
		rs430727	3	41103568	T	C	0.48	-0.06	4.4e-25		0.4328	1.05348	1.03872	1.06845	3.937e-13	50471	969623
		rs1566045	16	49579304	T	C	0.8	-0.06	1.9e-22		0.8312	1.07058	1.0498	1.09177	1.061e-11	50471	969623
		rs6959212	7	38094851	T	C	0.32	-0.04	1.2e-13		0.3185	1.05201	1.03625	1.068	3.873e-11	50471	969623
		rs4727338	7	95958611	G	C	0.33	-0.08	8.1e-48		0.3157	1.04844	1.03273	1.06438	6.444e-10	50471	969623
		rs4790881	17	2015682	C	A	0.31	-0.05	9.8e-19		0.3129	1.04697	1.03129	1.06289	2.252e-09	50471	969623
		rs7932354	11	46678797	C	T	0.69	-0.05	5.1e-18		0.6799	1.04404	1.0284	1.05992	1.798e-08	50471	969623
		rs3736228	11	67957871	T	C	0.16	-0.05	4.8e-11		0.1196	1.06449	1.04016	1.0894	1.079e-07	50471	969623
		rs9533090	13	41849449	T	C	0.49	-0.05	4.9e-23		0.5134	1.03769	1.02335	1.05223	2.124e-07	50471	969623
		rs17040773	2	112216506	C	A	0.24	-0.04	1.5e-09		0.2034	1.04707	1.02877	1.06571	3.179e-07	50471	969623
		rs7851693	9	132468648	G	C	0.36	-0.05	3.4e-22		0.3814	1.03666	1.02173	1.0518	9.969e-07	50471	969623
		rs7108738	11	15666660	T	G	0.83	-0.08	1.1e-32		0.7657	1.04019	1.0228	1.05787	5.247e-06	50471	969623
		rs9921222	16	315783	T	C	0.48	-0.04	5.2e-12		0.4746	1.03231	1.01805	1.04678	8.298e-06	50471	969623
		rs10048146	16	85268161	G	A	0.2	-0.05	1e-14		0.1992	1.03728	1.01934	1.05553	4.008e-05	50471	969623
		rs6426749	1	22584060	G	C	0.83	-0.11	7.4e-57		0.8589	1.0406	1.01921	1.06245	0.0001695	50471	969623
		rs2887571	12	1508432	A	G	0.76	-0.03	6.5e-09		0.7727	1.02973	1.01272	1.04703	0.0005857	50471	969623
		rs6532023	4	88992873	G	T	0.66	-0.06	5e-26		0.6786	1.02491	1.00975	1.04029	0.001242	50471	969623
		rs9466056	6	21492592	A	G	0.38	-0.04	2.7e-13		0.362	1.02245	1.00773	1.03739	0.002747	50471	969623
		rs1286083	14	90512532	T	C	0.81	-0.05	2e-15		0.8309	1.02809	1.00912	1.04741	0.003693	50471	969623
		rs163879	11	30908250	T	C	0.68	-0.03	2.1e-08		0.644	1.02041	1.00552	1.03552	0.007484	49470	968613
		rs7217932	17	67460611	G	A	0.54	-0.03	1.9e-11		0.5093	1.01857	1.00449	1.03284	0.009565	50471	969623
		rs3790160	20	10587988	C	T	0.5	-0.04	3.6e-12		0.5085	1.01847	1.00439	1.03274	0.01031	50471	969623
		rs2016266	12	52014222	A	G	0.68	-0.03	3.7e-10		0.6823	1.01959	1.00432	1.03509	0.01155	50471	969623
		rs7584262	2	42104053	C	T	0.77	-0.04	1.3e-09		0.7649	1.02122	1.00455	1.03817	0.01227	50471	969623
		rs1053051	12	105891355	T	C	0.52	-0.03	9.6e-10		0.5096	1.01633	1.00209	1.03078	0.02348	50471	969623
		rs1366594	5	88411817	C	A	0.46	-0.08	4.5e-61		0.4405	1.01481	1.00059	1.02923	0.04051	50471	969623
		rs7953528	12	27908426	T	A	0.82	-0.05	1.9e-12		0.8294	1.01603	0.997284	1.03512	0.09631	50471	969623
		rs12407028	1	68420304	C	T	0.4	-0.05	3.4e-23		0.4341	1.01177	0.997591	1.02615	0.1042	50471	969623
		rs479336	1	170466196	T	G	0.74	-0.04	8.5e-15		0.7367	1.01096	0.995037	1.02714	0.175	50471	969623
		rs1026364	3	114852700	G	T	0.63	-0.03	4.1e-10		0.5959	1.00924	0.994905	1.02379	0.2078	50471	969623
		rs884205	18	58205837	A	C	0.27	-0.04	3.2e-10		0.2726	1.00783	0.992151	1.02376	0.3328	50471	969623
		rs7084921	10	101803792	C	T	0.61	-0.03	9e-10		0.6366	1.00672	0.992032	1.02163	0.3705	49470	968613
		rs4985155	16	15036960	A	G	0.67	-0.03	1.7e-10		0.6599	1.00361	0.988962	1.01847	0.6321	50471	969623
		rs13204965	6	127208765	C	A	0.24	-0.04	8.1e-12		0.2374	1.0022	0.985644	1.01904	0.7932	50471	969623
		rs1346004	2	166309292	A	G	0.5	-0.05	1.1e-25		0.5147	1.0002	0.986378	1.01422	0.9756	50471	969623
		rs2062377	8	120076601	A	T	0.57	-0.06	9.1e-25		0.567	0.972972	0.959338	0.9868	0.0001377	50471	969623
		rs13336428	16	1472464	A	G	0.43	-0.04	1.5e-16		0.4028	0.977262	0.96338	0.991345	0.001561	50471	969623
		rs7812088	7	150550762	G	A	0.87	-0.05	7.3e-09		0.8703	0.991239	0.970667	1.01225	0.4099	50471	969623
		LS-BMD signals
		rs3801387	7	120762001	A	G	0.74	-0.09	3.17e-51		0.7406	1.2043	1.18487	1.22405	2.07e-112	50471	969623
		rs3755955	4	984414	A	G	0.16	-0.06	5.24e-15		0.1488	1.10517	1.08351	1.12727	3.063e-23	50471	969623
		rs1373004	10	54097831	T	G	0.13	-0.06	1.56e-12		0.1191	1.09845	1.07502	1.12239	1.413e-17	50471	969623
		rs4869742	6	151949441	T	C	0.31	-0.08	3.95e-35		0.2795	1.08437	1.06395	1.10518	6.311e-17	32772	674032
		rs11623869	14	102953386	T	G	0.35	-0.04	5.2e-16		0.339	1.05654	1.04112	1.07219	2.864e-13	50471	969623
		rs430727	3	41103568	T	C	0.48	-0.05	1.54e-18		0.4328	1.05348	1.03872	1.06845	3.937e-13	50471	969623
		rs6959212	7	38094851	T	C	0.32	-0.04	1.18e-13		0.3185	1.05201	1.03625	1.068	3.873e-11	50471	969623
		rs227584	17	39581073	A	C	0.7	-0.04	9.92e-10		0.684	1.0498	1.03408	1.06576	2.237e-10	50471	969623
		rs4727338	7	95958611	G	C	0.33	-0.07	2.13e-35		0.3157	1.04844	1.03273	1.06438	6.444e-10	50471	969623
		rs4790881	17	2015682	C	A	0.31	-0.03	3.38e-09		0.3129	1.04697	1.03129	1.06289	2.252e-09	50471	969623
		rs7932354	11	46678797	C	T	0.69	-0.04	5.45e-12		0.6799	1.04404	1.0284	1.05992	1.798e-08	50471	969623
		rs3736228	11	67957871	T	C	0.16	-0.05	4.83e-11		0.1196	1.06449	1.04016	1.0894	1.079e-07	50471	969623
		rs9533090	13	41849449	T	C	0.49	-0.1	4.82e-68		0.5134	1.03769	1.02335	1.05223	2.124e-07	50471	969623
		rs10416218	19	38290967	T	C	0.73	-0.03	5.52e-08		0.7553	1.03935	1.02258	1.0564	3.146e-06	50471	969623
		rs9921222	16	315783	T	C	0.48	-0.04	1e-16		0.4746	1.03231	1.01805	1.04678	8.298e-06	50471	969623
		rs10048146	16	85268161	G	A	0.2	-0.05	3.09e-11		0.1992	1.03728	1.01934	1.05553	4.008e-05	50471	969623
		rs6426749	1	22584060	G	C	0.83	-0.11	7.39e-57		0.8589	1.0406	1.01921	1.06245	0.0001695	50471	969623
		rs11755164	6	44747162	T	C	0.4	-0.04	5.6e-11		0.4063	1.02747	1.01287	1.04228	0.0001992	50471	969623
		rs12821008	12	47760872	C	T	0.61	-0.03	3.34e-07		0.5725	1.02624	1.01186	1.04082	0.000326	50471	969623
		rs6532023	4	88992873	G	T	0.66	-0.06	4.95e-26		0.6786	1.02491	1.00975	1.04029	0.001242	50471	969623
		rs9466056	6	21492592	A	G	0.38	-0.03	3.56e-08		0.362	1.02245	1.00773	1.03739	0.002747	50471	969623
		rs1286083	14	90512532	T	C	0.81	-0.05	1.75e-14		0.8309	1.02809	1.00912	1.04741	0.003693	50471	969623
		rs4233949	2	54513211	G	C	0.62	-0.05	2.25e-18		0.653	1.02132	1.00622	1.03665	0.005323	50471	969623
		rs163879	11	30908250	T	C	0.68	-0.04	2.19e-11		0.644	1.02041	1.00552	1.03552	0.007484	49470	968613
		rs3790160	20	10587988	C	T	0.5	-0.05	3.07e-19		0.5085	1.01847	1.00439	1.03274	0.01031	50471	969623
		rs2016266	12	52014222	A	G	0.68	-0.05	2.95e-20		0.6823	1.01959	1.00432	1.03509	0.01155	50471	969623
		rs344081	3	158038678	C	T	0.13	-0.06	4.46e-12		0.1493	1.02501	1.00492	1.0455	0.01449	50471	969623
		rs10835187	11	27462253	T	C	0.55	-0.03	4.9e-08		0.5581	1.01593	1.00169	1.03036	0.02794	50471	969623
		rs12407028	1	68420304	C	T	0.4	-0.08	3.11e-45		0.4341	1.01177	0.997591	1.02615	0.1042	50471	969623
		rs1864325	17	41333623	T	C	0.22	-0.04	4.89e-11		0.1734	1.01116	0.991342	1.03138	0.2738	49470	968613
		rs884205	18	58205837	A	C	0.27	-0.04	3.18e-10		0.2726	1.00783	0.992151	1.02376	0.3328	50471	969623
		rs1878526	2	118755068	G	A	0.78	-0.04	1.22e-10		0.8094	1.00692	0.98893	1.02525	0.4529	50471	969623
		rs13204965	6	127208765	C	A	0.24	-0.04	8.12e-12		0.2374	1.0022	0.985644	1.01904	0.7932	50471	969623
		rs1346004	2	166309292	A	G	0.5	-0.06	3.87e-30		0.5147	1.0002	0.986378	1.01422	0.9756	50471	969623
		rs2062377	8	120076601	A	T	0.57	-0.06	9.06e-25		0.567	0.972972	0.959338	0.9868	0.0001377	50471	969623
		rs13336428	16	1472464	A	G	0.43	-0.04	1.66e-13		0.4028	0.977262	0.96338	0.991345	0.001561	50471	969623
		rs7071206	10	79071322	T	C	0.78	-0.06	5.02e-19		0.8029	0.972194	0.955382	0.989301	0.001642	50471	969623
		rs3905706	10	28519948	C	T	0.78	-0.05	2.41e-16		0.7941	0.987479	0.970593	1.00466	0.1536	50471	969623
		eBMD signals
		rs2707518	7	120954908	G	T	0.61	-0.17	0		0.6273	1.2158	1.19829	1.23356	4.49e-152	50471	969623
		rs9482770	6	127443092	T	C	0.55	-0.07	1.2e-276		0.5524	1.11784	1.10218	1.13373	1.462e-54	50471	969623
		rs2741856	17	41826839	G	C	0.92	-0.07	3.9e-89		0.8983	1.15558	1.12849	1.18331	3.945e-33	50471	969623
		rs482339	11	86857174	A	C	0.31	-0.07	8.8e-220		0.3102	1.09472	1.07832	1.11137	4.639e-32	50471	969623
		rs4505759	4	1003022	C	T	0.69	-0.06	1e-131		0.6856	1.08948	1.07295	1.10626	2.299e-28	50471	969623
		rs4635400	18	13719510	A	G	0.36	-0.05	1.3e-119		0.3786	1.0753	1.06002	1.0908	4.808e-23	50471	969623
		rs28362709	7	30955539	T	G	0.23	-0.04	8.3e-74		0.1943	1.07681	1.05756	1.0964	1.076e-15	50471	969623
		rs11088458	21	40350120	G	A	0.71	-0.04	6.8e-82		0.6881	1.06141	1.04531	1.07776	1.79e-14	50471	969623
		rs370387	3	41123984	G	A	0.44	-0.05	2.9e-111		0.4412	1.05654	1.04174	1.07156	1.8e-14	50471	969623
		rs117204589	8	119917642	T	C	0.98	-0.09	4.1e-33		0.9804	1.22593	1.16297	1.2923	3.816e-14	50471	969623
		rs2982573	6	152010534	T	C	0.58	-0.08	1.1e-305		0.5441	1.05496	1.04017	1.06995	8.529e-14	50471	969623
		rs62007684	14	103894223	C	T	0.34	-0.04	8.5e-81		0.3389	1.05643	1.04102	1.07208	3.288e-13	50471	969623
		rs12251299	10	54415687	T	C	0.13	-0.1	6.3e-254		0.1418	1.07584	1.05434	1.09778	1.044e-12	50471	969623
		rs10490046	2	40630678	C	A	0.22	-0.03	7e-30		0.2967	1.05643	1.04	1.07313	5.31e-12	50471	969623
		rs115242848	2	119507607	C	T	0.99	-0.38	4.2e-236		0.9851	1.29046	1.19808	1.38997	1.627e-11	33018	548348
		rs6485702	11	46898771	C	T	0.66	-0.03	2.8e-59		0.6537	1.05148	1.03614	1.06705	2.001e-11	50471	969623
		rs10931982	2	202832130	T	C	0.23	-0.05	3e-107		0.1985	1.0629	1.0437	1.08245	5.978e-11	50471	969623
		rs687914	2	45878760	T	G	0.25	-0.02	7.5e-20		0.215	1.05559	1.03734	1.07417	1.338e-09	50471	969623
		rs939666	7	38110394	C	T	0.8	-0.07	2.9e-178		0.7929	1.05359	1.03557	1.07192	3.203e-09	50471	969623
		rs7209460	17	2048713	C	T	0.3	-0.05	5.8e-116		0.3133	1.04645	1.03077	1.06236	3.526e-09	50471	969623
		rs6965122	7	96133319	G	A	0.33	-0.05	2.6e-93		0.3112	1.04634	1.03067	1.06225	4.04e-09	50471	969623
		rs75230517	6	45106438	C	G	0.05	-0.1	3.1e-108		0.0509	1.10054	1.06573	1.13649	5.256e-09	50471	969623
		rs117111740	11	62201239	C	T	0.03	-0.11	1.5e-71		0.0304	1.13735	1.08828	1.18863	1.038e-08	50471	969623
		rs215226	12	591300	A	G	0.6	-0.02	4e-32		0.6152	1.04237	1.02757	1.05739	1.463e-08	50471	969623
		rs1414660	1	240586695	C	T	0.81	-0.08	1.8e-210		0.833	1.05485	1.03499	1.0751	3.795e-08	50471	969623
		rs2737252	8	116663898	G	A	0.72	-0.03	2.9e-55		0.705	1.04289	1.02707	1.05896	7.746e-08	50471	969623
		rs1463598	10	81139134	C	T	0.64	-0.02	2.3e-13		0.5804	1.03925	1.02449	1.05423	1.192e-07	50471	969623
		rs7175531	15	51534055	T	C	0.35	-0.03	2.4e-52		0.3392	1.03987	1.0247	1.05527	1.966e-07	50471	969623
		rs76895963	12	4384844	G	T	0.02	-0.08	9e-25		0.0256	1.13553	1.08208	1.19162	2.484e-07	50471	969623
		rs1706708	15	70552313	A	G	0.33	-0.03	1.2e-39		0.307	1.04071	1.02512	1.05653	2.596e-07	50471	969623
		rs7488974	12	90442001	G	A	0.6	-0.05	3.4e-123		0.6254	1.03884	1.02388	1.05401	2.664e-07	50471	969623
		rs7121746	11	112437007	G	A	0.59	-0.06	3.9e-167		0.6304	1.03863	1.02367	1.0538	3.401e-07	50471	969623
		rs2830913	21	28774023	G	A	0.56	-0.02	2.3e-30		0.5991	1.0378	1.02305	1.05275	3.481e-07	50471	969623
		rs947091	10	31054186	G	A	0.52	-0.04	1.5e-87		0.5923	1.03811	1.02316	1.05327	3.957e-07	50471	969623
		rs11228240	11	68218290	T	C	0.28	-0.04	8e-77		0.2312	1.04446	1.027	1.06221	4.524e-07	50471	969623
		rs12149673	16	55059130	A	G	0.7	-0.03	1.3e-38		0.6998	1.03977	1.024	1.05579	6.001e-07	50471	969623
		rs78432519	6	21891576	T	C	0.11	-0.04	2.3e-31		0.1055	1.05929	1.03548	1.08365	7.032e-07	50471	969623
		rs7040344	9	133452158	T	C	0.35	-0.03	4.4e-39		0.3623	1.03697	1.02204	1.05212	1.066e-06	50471	969623
		rs9594738	13	42952145	T	C	0.49	-0.05	1.1e-119		0.5195	1.03541	1.0211	1.04992	1.074e-06	50471	969623
		rs1386625	4	38361120	G	A	0.9	-0.05	2.4e-40		0.9161	1.06727	1.0396	1.09567	1.184e-06	50471	969623
		rs2929308	8	9084121	A	T	0.51	-0.04	2.3e-91		0.4826	1.03479	1.02029	1.0495	1.893e-06	50471	969623
		rs10777536	12	94120732	G	A	0.49	-0.02	8.8e-16		0.5018	1.03427	1.01998	1.04877	2.169e-06	50471	969623
		rs11196170	10	114722621	A	G	0.21	-0.03	2.9e-31		0.2159	1.04206	1.02444	1.05998	2.224e-06	50471	969623
		rs2761884	14	54421052	T	G	0.45	-0.05	8e-125		0.4415	1.03396	1.01948	1.04866	3.452e-06	50471	969623
		rs11881367	19	33551428	G	A	0.91	-0.1	1.6e-168		0.8908	1.05496	1.03124	1.07922	4.32e-06	50471	969623
		rs3790608	1	113055023	G	A	0.85	-0.04	4.9e-44		0.8574	1.04802	1.02727	1.06918	4.725e-06	50471	969623
		rs5952416	23	43835793	T	C	0.32	-0.02	1.48e-34		0.312	1.03998	1.0226	1.05766	4.991e-06	32772	674032
		rs2236407	9	98237796	G	A	0.36	-0.03	1.1e-34		0.3764	1.03417	1.01928	1.04928	5.167e-06	50471	969623
		rs76504223	12	24198234	T	A	0.09	-0.02	4e-10		0.0998	1.05643	1.03168	1.08179	5.186e-06	50471	969623
		rs72692842	1	149992890	T	C	0.09	-0.03	4.9e-13		0.0846	1.0612	1.0345	1.08859	5.235e-06	49470	968613
		rs11668064	19	1169066	G	A	0.31	-0.03	1.6e-51		0.279	1.03707	1.02094	1.05346	5.518e-06	50471	969623
		rs28364580	19	41724885	A	G	0.25	-0.02	1e-19		0.2539	1.03811	1.02136	1.05513	5.889e-06	50471	969623
		rs45446698	7	99332948	G	T	0.04	-0.04	4.9e-15		0.0467	1.07983	1.04444	1.11641	6.383e-06	50471	969623
		rs71390846	16	86714715	C	G	0.19	-0.04	6.1e-57		0.1988	1.04091	1.02271	1.05944	7.814e-06	50471	969623
		rs9921222	16	375782	T	C	0.47	-0.03	2.8e-33		0.4746	1.03231	1.01805	1.04678	8.298e-06	50471	969623
		rs13179493	5	39426307	T	C	0.71	-0.03	4.6e-39		0.7343	1.03666	1.02013	1.05345	1.169e-05	50471	969623
		rs34308190	19	34781354	T	C	0.94	-0.03	9.4e-11		0.9139	1.05897	1.03213	1.08652	1.179e-05	49470	968613
		rs2216949	2	218092221	C	T	0.88	-0.03	1.4e-19		0.7874	1.04039	1.022	1.05912	1.401e-05	50471	969623
		rs28665840	15	65713813	G	T	0.19	-0.02	3.2e-17		0.2313	1.03769	1.02055	1.05513	1.448e-05	50471	969623
		rs10800531	1	170680145	A	T	0.54	-0.03	4.5e-35		0.5234	1.03149	1.01703	1.04614	1.495e-05	50471	969623
		rs899631	4	57749363	G	T	0.61	-0.02	2.7e-19		0.6206	1.03572	1.01921	1.0525	1.683e-05	41680	778425
		rs7017252	8	129950844	C	T	0.62	-0.02	6.4e-16		0.6582	1.03252	1.01725	1.04801	2.289e-05	50471	969623
		rs113773470	2	112630629	A	G	0.83	-0.03	5.4e-20		0.8123	1.03977	1.02099	1.0589	2.899e-05	50471	969623
		rs2846444	9	113570107	G	A	0.41	-0.02	7.7e-14		0.382	1.03128	1.01643	1.04635	3.08e-05	50471	969623
		rs61733768	16	67213950	A	G	0.03	-0.08	7.7e-36		0.065	1.06769	1.03493	1.10149	3.847e-05	50471	969623
		rs78015143	18	77248691	G	A	0.9	-0.03	1.4e-16		0.8792	1.04697	1.02424	1.07021	3.958e-05	50471	969623
		rs7444282	5	154045280	A	G	0.2	-0.02	5.8e-14		0.2059	1.04081	1.02101	1.061	4.315e-05	41680	778425
		rs1043003	10	3820787	C	T	0.38	-0.02	3.6e-12		0.3515	1.03097	1.01593	1.04624	5.239e-05	50471	969623
		rs9606138	22	19676393	A	G	0.11	-0.12	5.9e-242		0.1031	1.0498	1.0254	1.07478	5.351e-05	50471	969623
		rs13002567	2	25465720	T	C	0.67	-0.02	5.6e-17		0.6683	1.03066	1.01542	1.04613	6.536e-05	50471	969623
		rs4491596	17	66683179	C	T	0.24	-0.02	6.5e-13		0.2115	1.03562	1.01791	1.05364	7.011e-05	50471	969623
		rs9521510	13	110426871	C	T	0.32	-0.02	8.5e-22		0.3371	1.03025	1.01502	1.04571	7.76e-05	50471	969623
		rs11643240	16	69635916	G	A	0.27	-0.02	2.1e-12		0.2576	1.03262	1.01616	1.04935	8.374e-05	50471	969623
		rs4686419	3	186004526	T	C	0.7	-0.02	9.7e-11		0.7333	1.03252	1.01625	1.04904	8.526e-05	50471	969623
		rs10045962	5	78217695	C	T	0.65	-0.01	4e-08		0.645	1.02973	1.01471	1.04498	9.025e-05	50471	969623
		rs698891	1	16274769	C	T	0.89	-0.04	6.8e-35		0.8573	1.04154	1.02052	1.06299	9.217e-05	50471	969623
		rs960192	5	172998750	C	T	0.4	-0.02	9e-19		0.3916	1.0287	1.01409	1.04353	0.0001065	50471	969623
		rs1042704	14	23312594	A	G	0.22	-0.03	5.2e-28		0.21	1.03438	1.01689	1.05217	0.0001119	50471	969623
		rs4979905	10	79416367	T	C	0.18	-0.03	5.6e-24		0.1821	1.03593	1.01742	1.05478	0.0001274	50471	969623
		rs34553872	1	22702187	A	T	0.82	-0.06	2.7e-116		0.8593	1.04123	1.01982	1.06309	0.0001361	50471	969623
		rs9364386	6	168432093	G	T	0.18	-0.03	2.3e-26		0.1662	1.03697	1.01764	1.05666	0.0001461	50471	969623
		rs11934731	4	88831249	A	G	0.68	-0.04	3.4e-53		0.6906	1.02942	1.01401	1.04508	0.0001752	50471	969623
		rs6870556	5	31134837	A	G	0.62	-0.02	4.6e-18		0.6361	1.02809	1.01328	1.04311	0.000191	50471	969623
		rs914615	1	155175892	G	A	0.53	-0.01	1.9e-12		0.5321	1.02675	1.01256	1.04114	0.0002201	50471	969623
		rs7090615	10	127950898	T	C	0.38	-0.01	8.3e-13		0.3823	1.02716	1.01257	1.04196	0.0002536	50471	969623
		rs8095921	18	33152621	G	A	0.78	-0.02	1.1e-09		0.7959	1.03303	1.01517	1.05121	0.0002589	50471	969623
		rs10790255	11	118515579	G	T	0.25	-0.03	2.3e-29		0.2465	1.03066	1.01403	1.04756	0.0002593	50471	969623
		rs4743930	9	96445594	C	T	0.75	-0.03	3.8e-35		0.7279	1.02963	1.01341	1.04611	0.0002948	50471	969623
		rs10835483	11	29130605	T	G	0.13	-0.02	3.6e-09		0.1449	1.03728	1.01675	1.05822	0.0003164	50471	969623
		rs116228246	6	7050935	G	C	0.98	-0.09	2.9e-41		0.9788	1.11963	1.0526	1.19094	0.0003258	31771	673022
		rs12427846	13	37491650	T	C	0.75	-0.02	6.4e-15		0.7393	1.02984	1.01342	1.04652	0.0003382	50471	969623
		rs4676276	2	109954066	A	C	0.51	-0.01	1.6e-08		0.5024	1.02562	1.01145	1.03999	0.0003719	50471	969623
		rs2553772	11	35085453	T	G	0.46	-0.03	5.2e-44		0.4609	1.02552	1.01135	1.03989	0.0004077	50471	969623
		rs8002850	13	22811940	A	G	0.34	-0.03	1e-38		0.3193	1.02798	1.01239	1.04382	0.0004087	50471	969623
		rs10057211	5	54796049	A	C	0.91	-0.03	8.4e-18		0.8654	1.03863	1.01687	1.06085	0.0004404	50471	969623
		rs7959604	12	1637129	G	C	0.07	-0.06	7.4e-54		0.0925	1.0453	1.0198	1.07143	0.0004449	50471	969623
		rs2430689	12	15050737	G	C	0.39	-0.02	3e-16		0.3498	1.02665	1.01167	1.04185	0.0004544	50471	969623
		rs34320498	6	139607725	A	C	0.17	-0.02	5.1e-10		0.1732	1.03386	1.01459	1.0535	0.0004919	50471	969623
		rs284200	1	92239336	T	C	0.37	-0.01	1.1e-11		0.3607	1.02593	1.01116	1.04092	0.0005659	50471	969623
		rs72656010	8	57122215	T	C	0.87	-0.02	6.3e-10		0.8719	1.03759	1.01606	1.05958	0.0005672	50471	969623
		rs6794670	3	126208908	G	C	0.2	-0.01	8.4e-11		0.2229	1.03025	1.01303	1.04776	0.0005801	50471	969623
		rs1545161	15	67420680	G	A	0.48	-0.03	1.7e-32		0.4415	1.02491	1.01054	1.03947	0.000641	50471	969623
		rs7703751	5	122831981	T	A	0.26	-0.02	2e-26		0.2268	1.02953	1.01252	1.04682	0.0006622	50471	969623
		rs2272443	16	88854008	T	C	0.23	-0.02	5.7e-20		0.2628	1.02819	1.0118	1.04485	0.0006826	50471	969623
		rs67758468	1	39622588	A	G	0.76	-0.01	2.1e-06		0.7788	1.02963	1.01242	1.04713	0.0007045	50471	969623
		rs7198843	16	72911739	T	C	0.43	-0.02	6.1e-11		0.4399	1.0245	1.00994	1.03926	0.0008603	50471	969623
		rs825453	12	124508758	T	A	0.61	-0.02	1.6e-14		0.6006	1.02439	1.00984	1.03915	0.000966	50471	969623
		rs13088318	3	101242751	A	G	0.66	-0.02	9.2e-12		0.647	1.0247	1.00975	1.03987	0.001067	50471	969623
		rs6882422	5	135430668	A	G	0.12	-0.03	1.9e-19		0.1029	1.03946	1.0155	1.06399	0.001102	50471	969623
		rs12340775	9	13226945	A	G	0.06	-0.04	3.2e-18		0.0684	1.04917	1.01937	1.07984	0.001105	50471	969623
		rs74119759	10	20143109	T	C	0.16	-0.03	1.7e-26		0.1533	1.03231	1.01247	1.05254	0.00134	50471	969623
		rs1991431	3	141133450	A	G	0.44	-0.02	2.4e-16		0.442	1.02327	1.00893	1.03781	0.00139	50471	969623
		rs4418639	1	197359999	A	G	0.59	-0.02	1.7e-13		0.6202	1.02368	1.00894	1.03863	0.001536	50471	969623
		rs7633119	3	30736573	C	T	0.33	-0.01	6.1e-11		0.3596	1.02368	1.00874	1.03883	0.001673	50471	969623
		rs1048932	11	115044850	C	A	0.59	-0.04	6.6e-72		0.5852	1.02296	1.00863	1.0375	0.001735	50471	969623
		rs134613	22	29477384	G	T	0.65	-0.04	3.5e-90		0.6453	1.02368	1.00874	1.03883	0.00183	50471	969623
		rs2091624	6	122101755	C	G	0.1	-0.03	1.5e-12		0.1095	1.03614	1.01324	1.05955	0.001891	50471	969623
		rs77392239	9	118756890	T	G	0.92	-0.04	1.8e-21		0.9205	1.04227	1.01545	1.0698	0.001905	50471	969623
		rs2586457	17	48336448	G	A	0.77	-0.03	2.9e-36		0.7466	1.02552	1.00917	1.04214	0.002175	50471	969623
		rs3136302	2	48021379	G	C	0.45	-0.01	1.7e-06		0.4924	1.02214	1.00782	1.03667	0.002324	50471	969623
		rs28373428	3	29459967	G	A	0.86	-0.02	8.8e-15		0.8668	1.03252	1.01129	1.05419	0.002408	50471	969623
		rs10206992	2	183730527	G	T	0.25	-0.02	5.3e-17		0.2899	1.02419	1.00845	1.04017	0.002448	50471	969623
		rs79999320	10	72498297	G	A	0.91	-0.02	6.8e-07		0.9107	1.03863	1.01349	1.06439	0.002516	50471	969623
		rs1133400	10	134459388	A	G	0.78	-0.03	4.6e-34		0.8058	1.02778	1.00961	1.04627	0.002601	50471	969623
		rs56782495	10	123697910	A	G	0.09	-0.03	9e-17		0.0847	1.03925	1.0133	1.06586	0.002779	50471	969623
		rs78034425	2	227650985	C	T	0.92	-0.02	4.7e-08		0.9212	1.04081	1.01383	1.06851	0.002834	49470	968613
		rs62561562	9	89718119	C	G	0.66	-0.02	1.9e-10		0.6321	1.02204	1.00732	1.03697	0.003313	50471	969623
		rs56921221	4	54352164	G	A	0.85	-0.02	1.5e-17		0.8682	1.03149	1.01028	1.05314	0.003383	50471	969623
		rs1286075	14	91446796	C	T	0.83	-0.03	3e-30		0.831	1.02819	1.00922	1.04751	0.003571	50471	969623
		rs28498618	7	138667221	A	G	0.21	-0.02	9.3e-15		0.2022	1.02624	1.00849	1.0443	0.003645	50471	969623
		rs17288588	2	172410186	A	G	0.76	-0.01	1.3e-10		0.7829	1.02562	1.00828	1.04326	0.003658	50471	969623
		rs72801445	5	132388959	C	T	0.76	-0.02	1.6e-15		0.7418	1.02398	1.00766	1.04057	0.003682	50471	969623
		rs2069442	7	150755205	C	G	0.25	-0.02	1.6e-16		0.2854	1.02306	1.00734	1.03903	0.003838	50471	969623
		rs2238686	19	45973056	C	T	0.12	-0.03	3e-18		0.1029	1.0349	1.01104	1.05932	0.003873	50471	969623
		rs2624834	3	50132131	T	G	0.81	-0.01	1e-08		0.8044	1.02634	1.0084	1.04461	0.003977	50471	969623
		rs10849492	12	6720795	A	G	0.81	-0.01	5.4e-07		0.7899	1.02562	1.00808	1.04347	0.004114	50471	969623
		rs4360494	1	38455891	G	C	0.44	-0.02	2.5e-23		0.426	1.02071	1.00641	1.03522	0.004476	50471	969623
		rs199281	3	37507615	T	C	0.15	-0.02	7e-08		0.2138	1.02521	1.00748	1.04325	0.005097	50471	969623
		rs4233949	2	54659707	G	C	0.61	-0.07	2.4e-261		0.653	1.02132	1.00622	1.03665	0.005323	50471	969623
		rs17602572	11	59948374	G	C	0.41	-0.03	2.4e-34		0.3573	1.02081	1.00592	1.03593	0.005917	50471	969623
		rs194608	6	82465766	G	A	0.98	-0.04	9.7e-08		0.9833	1.1023	1.02841	1.1815	0.005946	32772	674032
		rs4821797	22	39016182	C	T	0.33	-0.02	6.8e-24		0.3433	1.02092	1.00602	1.03603	0.006133	49470	968613
		rs17498550	12	116593347	T	C	0.24	-0.02	7.7e-14		0.2714	1.02224	1.00634	1.0384	0.006209	50471	969623
		rs42235	7	92248076	T	C	0.3	-0.02	2.9e-23		0.2988	1.02143	1.00593	1.03716	0.006409	50471	969623
		rs7102	16	11642242	C	T	0.37	-0.02	3.5e-20		0.3617	1.0203	1.00561	1.03521	0.006757	50471	969623
		rs10750766	11	65473798	C	A	0.29	-0.03	3.6e-27		0.2719	1.02194	1.00604	1.03809	0.006823	50471	969623
		rs7516171	1	210466932	C	T	0.82	-0.03	1.1e-21		0.7904	1.02409	1.00657	1.0419	0.007019	50471	969623
		rs6471752	8	49309167	T	C	0.15	-0.02	5.2e-14		0.1519	1.02665	1.00692	1.04676	0.007777	50471	969623
		rs8070737	17	3981066	G	T	0.82	-0.01	4.4e-09		0.8168	1.0248	1.00649	1.04345	0.007798	50471	969623
		rs571356	7	83306489	A	G	0.32	-0.02	1.4e-12		0.2983	1.02071	1.00523	1.03644	0.008717	50471	969623
		rs2052480	5	80282962	G	A	0.71	-0.03	3.6e-31		0.7492	1.02204	1.00555	1.0388	0.008881	50471	969623
		rs7484147	11	27298126	C	T	0.64	-0.05	1.8e-108		0.5753	1.01898	1.0047	1.03346	0.009481	50471	969623
		rs61780429	1	41457693	A	T	0.22	-0.02	2.4e-13		0.2144	1.02255	1.00526	1.04014	0.01025	50471	969623
		rs17010957	4	86719165	T	C	0.85	-0.03	1.1e-28		0.8481	1.02583	1.00592	1.04613	0.01095	50471	969623
		rs1428968	5	36646946	C	T	0.82	-0.02	7.2e-19		0.8261	1.02994	1.00679	1.05362	0.01113	32772	674032
		rs9909922	17	46141844	C	T	0.11	-0.03	1e-13		0.1096	1.02922	1.00648	1.05247	0.01156	50471	969623
		rs12942736	17	69862975	T	C	0.24	-0.02	3.8e-23		0.1985	1.02337	1.00528	1.04179	0.01164	50471	969623
		rs10842704	12	26462982	T	G	0.76	-0.03	3.4e-28		0.7194	1.0202	1.00433	1.03632	0.01206	50471	969623
		rs1123015	1	162042313	A	C	0.34	-0.02	1.3e-16		0.348	1.02102	1.00454	1.03776	0.01263	41680	778425
		rs7981875	13	44848338	A	G	0.91	-0.03	5.5e-12		0.9086	1.03118	1.00642	1.05654	0.01331	50471	969623
		rs9896306	17	63278038	A	C	0.27	-0.03	4.8e-27		0.2969	1.01959	1.00392	1.0355	0.01362	50471	969623
		rs6063051	20	45604420	T	G	0.26	-0.03	2e-31		0.2826	1.01979	1.00412	1.03571	0.01382	50471	969623
		rs6120804	20	33623701	C	A	0.82	-0.03	1.3e-22		0.81	1.02255	1.00447	1.04095	0.01428	50471	969623
		rs10405373	19	6093396	T	A	0.1	-0.02	2.2e-09		0.098	1.03004	1.0059	1.05476	0.01433	50471	969623
		rs6415968	10	23608165	C	T	0.55	-0.01	2.2e-09		0.5628	1.01765	1.00339	1.03212	0.01502	50471	969623
		rs1548607	7	50901491	G	A	0.33	-0.02	1.1e-14		0.3332	1.01857	1.00351	1.03386	0.01585	50471	969623
		rs9975345	21	47843004	C	T	0.54	-0.01	5.7e-09		0.5365	1.01725	1.00319	1.0315	0.01635	50471	969623
		rs6129493	20	38746731	G	A	0.28	-0.01	5.3e-09		0.2854	1.01918	1.00352	1.03509	0.01659	50471	969623
		rs149053406	10	103451802	C	G	0.97	-0.03	1.7e-05		0.9614	1.04603	1.00819	1.08529	0.01671	50471	969623
		rs12031054	1	67106825	A	G	0.29	-0.02	3.4e-13		0.2902	1.01888	1.00342	1.03457	0.01717	50471	969623
		rs16908520	11	10922033	C	A	0.19	-0.02	1.6e-11		0.2175	1.02112	1.00366	1.03888	0.01765	50471	969623
		rs2566752	1	68656697	T	C	0.62	-0.04	5.6e-68		0.6369	1.01755	1.0029	1.03242	0.01945	50471	969623
		rs118115924	12	49379537	T	G	0.01	-0.2	2.9e-94		0.0118	1.13712	1.01992	1.26779	0.02066	16452	420265
		rs59900779	5	142570398	C	T	0.15	-0.03	1.2e-18		0.1858	1.02153	1.00327	1.04012	0.02077	50471	969623
		rs11259979	19	8500051	T	C	0.31	-0.01	1.1e-08		0.2725	1.01888	1.00283	1.03518	0.02112	50471	969623
		rs73479996	7	148977743	A	G	0.07	-0.02	9.7e-10		0.0807	1.03118	1.00464	1.05841	0.02116	50471	969623
		rs74331022	11	30372818	T	C	0.15	-0.02	1.3e-12		0.1442	1.02337	1.00311	1.04403	0.02293	50471	969623
		rs62459989	7	29853084	C	T	0.82	-0.02	3.7e-11		0.8251	1.02163	1.00298	1.04063	0.02317	50471	969623
		rs2296028	13	52345637	C	G	0.17	-0.02	6.2e-07		0.1847	1.02102	1.00277	1.0396	0.0235	50471	969623
		rs66906321	2	630070	T	C	0.18	-0.02	1.1e-08		0.1706	1.02183	1.00279	1.04124	0.02355	50471	969623
		rs1661725	17	73560134	T	C	0.62	-0.01	2.8e-08		0.633	1.01694	1.0023	1.0318	0.02359	50471	969623
		rs10765568	11	92607866	T	C	0.37	-0.02	2.7e-15		0.3646	1.01684	1.0022	1.0317	0.02386	50471	969623
		rs1569414	22	45727565	G	T	0.26	-0.02	7.9e-18		0.2468	1.01888	1.00244	1.03559	0.02433	49470	968613
		rs13267351	8	77483797	C	T	0.83	-0.02	1.4e-10		0.8558	1.02368	1.00282	1.04496	0.02566	50471	969623
		rs72640504	13	94066952	C	T	0.01	-0.11	3.7e-24		0.0107	1.1466	1.0162	1.29374	0.02629	16452	420265
		rs344078	3	156554568	T	C	0.17	-0.04	3.6e-55		0.1939	1.0203	1.00227	1.03866	0.02635	50471	969623
		rs798545	7	2762386	C	T	0.7	-0.01	7.2e-07		0.6798	1.01704	1.00201	1.03231	0.02691	50471	969623
		rs17035323	4	106091978	A	G	0.16	-0.02	6.2e-14		0.1543	1.02224	1.0026	1.04227	0.02692	50471	969623
		rs56031625	14	70467290	G	C	0.2	-0.01	6.1e-08		0.2067	1.01959	1.00215	1.03733	0.02789	50471	969623
		rs17173698	10	89468953	G	A	0.97	-0.05	9.7e-15		0.9788	1.05834	1.00595	1.11345	0.02823	50471	969623
		rs3212240	14	24810898	C	T	0.43	-0.01	7.1e-11		0.4309	1.01562	1.00139	1.03005	0.03121	50471	969623
		rs2647462	1	220156090	C	T	0.83	-0.03	4.6e-38		0.8396	1.02132	1.00189	1.04113	0.03162	50471	969623
		rs73156468	22	33156343	T	G	0.14	-0.02	1.7e-08		0.145	1.02194	1.00191	1.04237	0.03215	50471	969623
		rs116169065	9	78138892	A	G	0.16	-0.02	3.8e-07		0.1379	1.02255	1.00172	1.04381	0.0331	50471	969623
		rs1581630	12	28619311	A	C	0.77	-0.02	2.1e-19		0.7362	1.01745	1.00143	1.03373	0.03332	50471	969623
		rs11731267	4	84469852	C	T	0.87	-0.02	6.6e-12		0.8902	1.02491	1.00187	1.04847	0.03403	50471	969623
		rs478438	15	73630686	A	G	0.09	-0.02	5.6e-07		0.1236	1.02368	1.00165	1.04619	0.03407	50471	969623
		rs7274697	20	17755161	G	C	0.92	-0.02	8.2e-08		0.9223	1.02922	1.00215	1.05702	0.03439	49470	968613
		rs62271373	3	150066540	T	A	0.94	-0.03	1.5e-12		0.9506	1.03603	1.00208	1.07114	0.03685	49470	968613
		rs17265513	20	39832628	C	T	0.2	-0.03	4.7e-36		0.2434	1.01755	1.00094	1.03444	0.0383	50471	969623
		rs12206717	6	158910698	G	A	0.94	-0.03	5.6e-09		0.9551	1.03946	1.00185	1.07847	0.03928	50471	969623
		rs17184382	15	63792486	C	A	0.43	-0.02	2.8e-18		0.3772	1.01532	1.0007	1.03015	0.0396	50471	969623
		rs212417	7	105494963	A	G	0.67	-0.03	4.5e-42		0.641	1.01898	1.00077	1.03752	0.04005	32772	674032
		rs12487905	3	124521035	T	C	0.79	-0.01	4.8e-08		0.7914	1.01826	1.00085	1.03598	0.04026	50471	969623
		rs139497	22	41640098	C	T	0.31	-0.02	3.5e-18		0.3015	1.01603	1.00061	1.03168	0.041	50471	969623
		rs7991314	13	33126074	C	T	0.37	-0.01	1.9e-08		0.3999	1.01501	1.00059	1.02964	0.04103	50471	969623
		rs2546984	5	159591478	A	T	0.78	-0.01	3.7e-08		0.7798	1.01776	1.00074	1.03506	0.04164	50471	969623
		rs4666343	2	19870341	T	C	0.27	-0.02	5.6e-15		0.2633	1.01654	1.00052	1.0328	0.04349	50471	969623
		rs2639953	8	71925660	A	G	0.52	-0.03	3.7e-44		0.5163	1.0144	1.00038	1.02862	0.04533	50471	969623
		rs4341955	2	197404714	G	A	0.21	-0.02	3.1e-12		0.2013	1.01786	1.00026	1.03577	0.0454	50471	969623
		rs1844776	9	109469083	T	C	0.41	-0.01	4.1e-09		0.4114	1.01461	1.00019	1.02923	0.04545	50471	969623
		rs143043662	17	39913771	C	T	0.99	-0.07	7.8e-10		0.987	1.07337	1.00122	1.15071	0.04612	43943	908064
		rs60891864	17	54273598	C	G	0.6	-0.03	8e-45		0.5954	1.0145	1.00009	1.02912	0.04662	50471	969623
		rs4149083	12	21380630	A	T	0.84	-0.02	2.4e-08		0.7999	1.01796	1.00016	1.03608	0.0474	50471	969623
		rs3751745	16	18817962	T	G	0.91	-0.02	1.5e-07		0.9184	1.02685	1.00004	1.05439	0.04888	50471	969623
		rs7571898	2	238383028	C	T	0.24	-0.02	5.7e-20		0.1988	1.01806	1.00006	1.03638	0.04913	50471	969623
		rs2944590	2	233792207	G	A	0.56	-0.02	5.4e-24		0.5503	1.0141	0.999888	1.02851	0.0499	50471	969623
		rs945508	1	156907081	T	C	0.47	-0.01	1.8e-08		0.4712	1.0139	0.999884	1.0281	0.05257	50471	969623
		rs61735998	18	34289285	G	T	0.97	-0.04	3.3e-09		0.9763	1.04718	0.999453	1.09718	0.05259	49470	968613
		rs11191614	10	104977603	T	C	0.14	-0.01	1.4e-06		0.1427	1.02	0.999612	1.0408	0.05437	50471	969623
		rs6185	8	25280800	G	C	0.25	-0.02	5.5e-16		0.2667	1.01562	0.99982	1.03167	0.05488	50471	969623
		rs10407062	19	57799618	C	T	0.45	-0.01	2.6e-11		0.4861	1.01379	0.999588	1.0282	0.05529	50471	969623
		rs7135535	12	92519289	A	G	0.45	-0.01	1.2e-10		0.4574	1.01379	0.999588	1.0282	0.05532	50471	969623
		rs111785286	2	37555514	A	T	0.95	-0.03	2.1e-06		0.9528	1.03262	0.998781	1.06761	0.05943	50471	969623
		rs11688492	2	64865804	C	T	0.46	-0.01	2.3e-11		0.4275	1.0139	0.999492	1.02851	0.06039	50471	969623
		rs4778075	15	93584422	C	T	0.8	-0.01	1.2e-08		0.7607	1.01623	0.999245	1.0335	0.06186	50471	969623
		rs10145299	14	35215602	T	C	0.51	-0.02	7.6e-27		0.495	1.01339	0.999189	1.02779	0.06289	50471	969623
		rs2227607	1	173880752	A	C	0.11	-0.02	1.6e-09		0.0954	1.02316	0.998793	1.04813	0.06348	50471	969623
		rs11915970	3	56169965	A	T	0.88	-0.04	9.1e-46		0.8749	1.0203	0.998737	1.04234	0.06418	50471	969623
		rs56240884	2	28940154	C	T	0.71	-0.02	5.5e-23		0.7155	1.01633	0.998953	1.03401	0.06467	41680	778425
		rs11712061	3	24490426	C	T	0.43	-0.01	1.7e-09		0.3976	1.01369	0.999097	1.0285	0.0658	50471	969623
		rs3801427	7	15721178	C	T	0.24	-0.03	5.8e-45		0.2245	1.01582	0.998845	1.03309	0.06712	50471	969623
		rs11741390	5	42525352	C	T	0.53	-0.02	1.1e-23		0.5445	1.01319	0.998989	1.02759	0.06782	50471	969623
		rs3760456	17	27948844	T	C	0.44	-0.02	1.3e-26		0.454	1.01308	0.999085	1.02728	0.06894	50471	969623
		rs9447004	6	74458737	G	A	0.52	-0.02	1e-30		0.4843	1.01298	0.998985	1.02718	0.07022	50471	969623
		rs61998565	15	47665185	A	G	0.15	-0.02	1.4e-07		0.1525	1.01826	0.99811	1.03883	0.07513	50471	969623
		rs1286662	3	25528376	G	A	0.18	-0.02	8.2e-16		0.1889	1.01623	0.998266	1.03452	0.07706	50471	969623
		rs11719201	3	123068744	T	C	0.25	-0.01	2.1e-07		0.2096	1.01562	0.998058	1.03349	0.08013	50471	969623
		rs2442599	8	6394151	G	A	0.28	-0.02	1.2e-10		0.2822	1.014	0.998222	1.03002	0.0823	50471	969623
		rs13379119	14	63665235	C	G	0.53	-0.02	1.5e-14		0.5252	1.01248	0.99829	1.02687	0.08372	50471	969623
		rs9376164	6	136227254	A	G	0.13	-0.03	4.3e-22		0.1107	1.0203	0.997368	1.04377	0.0846	50471	969623
		rs6449774	5	64451301	G	A	0.45	-0.01	1.4e-09		0.4733	1.01238	0.99819	1.02676	0.08684	50471	969623
		rs58397787	1	200707533	A	C	0.2	-0.02	2e-15		0.2641	1.0141	0.99793	1.03053	0.08734	50471	969623
		rs10805874	5	72607981	A	T	0.69	-0.02	2e-17		0.6984	1.01359	0.998018	1.02941	0.08762	50471	969623
		rs6108796	20	10979089	G	T	0.71	-0.04	1.1e-66		0.7118	1.01349	0.997918	1.0293	0.08824	50471	969623
		rs1658469	10	60292402	G	A	0.54	-0.02	6e-18		0.4926	1.01217	0.99799	1.02656	0.09153	50471	969623
		rs890074	2	12910084	G	A	0.52	-0.01	7.9e-09		0.4624	1.01227	0.99809	1.02666	0.09155	50471	969623
		rs76833657	17	7781020	A	G	0.08	-0.04	1.7e-24		0.0882	1.02163	0.996515	1.04738	0.09199	50471	969623
		rs35531047	2	42220435	T	A	0.78	-0.05	1.6e-100		0.7559	1.0141	0.997539	1.03093	0.0926	50471	969623
		rs4871827	8	121061879	G	A	0.67	-0.01	3e-07		0.6961	1.01319	0.997815	1.02879	0.09314	50471	969623
		rs614802	11	128687135	A	G	0.68	-0.01	1.8e-10		0.6712	1.01268	0.997707	1.02788	0.09713	50471	969623
		rs4945829	6	109638828	T	C	0.65	-0.01	1.2e-08		0.6672	1.01268	0.997707	1.02788	0.09781	50471	969623
		rs11875132	18	10348334	C	T	0.44	-0.02	5.1e-20		0.4256	1.01207	0.997695	1.02666	0.09967	50471	969623
		rs6467366	7	130887687	C	T	0.8	-0.01	3.7e-09		0.7943	1.0145	0.997156	1.03215	0.1018	50471	969623
		rs115814778	3	20023859	A	G	0.01	-0.05	4.1e-10		0.0197	1.0454	0.990934	1.10286	0.1049	50471	969623
		rs2653559	11	8900394	T	C	0.16	-0.03	2.5e-26		0.1572	1.01603	0.996698	1.03573	0.1056	50471	969623
		rs4683184	3	46187707	G	A	0.36	-0.01	5e-10		0.377	1.01207	0.997499	1.02686	0.1056	50471	969623
		rs72805220	16	51903981	A	C	0.07	-0.06	8.4e-53		0.0564	1.02603	0.994162	1.05893	0.1103	50471	969623
		rs72868839	6	55624017	A	T	0.93	-0.05	8.1e-37		0.9236	1.03076	0.992112	1.07092	0.1211	23981	482834
		rs12756373	1	85333182	A	C	0.91	-0.02	1.8e-10		0.9033	1.02337	0.99372	1.0539	0.124	32772	674032
		rs6875585	5	95593462	A	C	0.33	-0.02	8.6e-14		0.3829	1.01126	0.996702	1.02604	0.1282	50471	969623
		rs11238756	10	44367287	T	C	0.55	-0.01	5.5e-10		0.5355	1.01096	0.996793	1.02533	0.1295	50471	969623
		rs2551769	7	135138331	G	A	0.71	-0.01	4.8e-09		0.7075	1.01197	0.996423	1.02776	0.1296	50471	969623
		rs13070996	3	196906074	T	G	0.28	-0.01	9.7e-10		0.3051	1.01177	0.996614	1.02715	0.1296	50471	969623
		rs13303327	1	895706	A	G	0.91	-0.02	1.3e-11		0.9147	1.02809	0.991477	1.06605	0.1346	23981	482834
		rs10893348	11	125065526	C	T	0.56	-0.02	8.6e-13		0.5625	1.01086	0.996694	1.02522	0.136	50471	969623
		rs56682471	1	172236267	A	T	0.79	-0.03	7.2e-30		0.7897	1.01308	0.995957	1.03051	0.138	50471	969623
		rs3740861	11	94862577	G	T	0.7	-0.01	8.4e-07		0.7122	1.01167	0.996124	1.02745	0.1416	50471	969623
		rs13072536	3	52861211	A	T	0.78	-0.02	2.2e-09		0.7476	1.01217	0.995841	1.02877	0.1423	50471	969623
		rs368510	5	148787469	G	A	0.67	-0.02	1.3e-29		0.6534	1.01116	0.996211	1.02634	0.1433	50471	969623
		rs11743474	5	67099307	C	A	0.16	-0.02	4.8e-09		0.1614	1.01745	0.9938	1.04166	0.151	32772	674032
		rs6542920	2	100845088	A	G	0.35	-0.01	6.6e-10		0.3347	1.01086	0.995913	1.02603	0.1542	50471	969623
		rs11175835	12	65995687	A	G	0.71	-0.02	2.1e-22		0.7448	1.01167	0.995343	1.02826	0.161	50471	969623
		rs1145656	11	73305859	C	A	0.17	-0.01	2.8e-07		0.1719	1.01349	0.994599	1.03274	0.1611	50471	969623
		rs1436138	17	75316880	G	A	0.36	-0.02	5.7e-19		0.3585	1.01045	0.995905	1.02522	0.1619	50471	969623
		rs6761320	2	129050354	C	T	0.57	-0.01	1.2e-06		0.5819	1.01025	0.995901	1.02481	0.1621	50471	969623
		rs75660521	1	61644675	T	C	0.06	-0.02	4.4e-06		0.0627	1.02092	0.991533	1.05117	0.1625	50471	969623
		rs4669522	2	10194192	T	C	0.21	-0.02	1.9e-10		0.1654	1.01379	0.993923	1.03406	0.1719	50471	969623
		rs1272131	14	60886150	T	C	0.61	-0.02	9e-14		0.6584	1.01035	0.995415	1.02552	0.1747	50471	969623
		rs34365165	16	24856208	A	G	0.2	-0.01	5.4e-09		0.1816	1.01268	0.994388	1.03131	0.1753	50471	969623
		rs2491105	9	130320283	T	C	0.77	-0.02	9.4e-21		0.7898	1.01217	0.994671	1.02998	0.1754	50471	969623
		rs76990766	7	42606913	C	T	0.95	-0.04	5.6e-19		0.9542	1.02429	0.989172	1.06066	0.1786	50471	969623
		rs12958048	18	53101598	A	G	0.33	-0.01	2.1e-08		0.2874	1.01066	0.994933	1.02663	0.1812	50471	969623
		rs7679094	4	55897391	T	C	0.41	-0.01	4e-09		0.3721	1.01005	0.995311	1.02501	0.1815	50471	969623
		rs2385450	8	124610112	C	A	0.33	-0.01	1.6e-12		0.3312	1.01015	0.995021	1.02551	0.1852	50471	969623
		rs17733713	12	63096946	G	A	0.89	-0.02	2.5e-08		0.9156	1.01806	0.991283	1.04556	0.1881	50471	969623
		rs2423151	20	6383527	A	G	0.65	-0.04	2.5e-69		0.6668	1.00985	0.994917	1.025	0.1942	50471	969623
		rs4806862	19	2523781	G	T	0.67	-0.02	2.3e-22		0.626	1.00975	0.995013	1.0247	0.1946	50471	969623
		rs7167692	15	85660184	C	T	0.05	-0.05	3.4e-25		0.0432	1.02357	0.987898	1.06054	0.1977	50471	969623
		rs2938697	15	76554991	C	T	0.71	-0.01	7.5e-09		0.7145	1.01015	0.994631	1.02591	0.2021	50471	969623
		rs3966800	6	2493113	T	A	0.49	-0.02	8.5e-28		0.4822	1.00904	0.995096	1.02318	0.2046	50471	969623
		rs5754387	22	21974703	C	G	0.2	-0.02	1.2e-09		0.256	1.01066	0.994153	1.02743	0.205	50471	969623
		rs62261502	3	48817138	G	A	0.93	-0.05	8.6e-29		0.9254	1.01745	0.990494	1.04514	0.2058	50471	969623
		rs4075018	2	239949681	G	A	0.79	-0.01	3.9e-06		0.8026	1.01157	0.993684	1.02977	0.2082	50471	969623
		rs17166182	7	93959918	A	C	0.37	-0.01	1e-08		0.3288	1.00965	0.994718	1.0248	0.2094	50471	969623
		rs8134775	21	35591826	T	C	0.8	-0.03	1.4e-22		0.8019	1.01147	0.993585	1.02967	0.2098	50471	969623
		rs6672925	1	234738338	A	G	0.73	-0.01	2.4e-09		0.7191	1.00995	0.994237	1.02591	0.2128	50471	969623
		rs17307280	23	8916646	A	C	0.73	-0.02	1.14e-24		0.7475	1.01106	0.993382	1.02905	0.2216	32772	674032
		rs11696009	2	72330334	A	C	0.66	-0.02	2.3e-14		0.6666	1.00934	0.99442	1.02449	0.2217	50471	969623
		rs112073168	12	108985976	A	G	0.03	-0.04	9e-10		0.0223	1.03128	0.981196	1.08392	0.2263	50471	969623
		rs73029263	6	164113762	G	A	0.13	-0.03	1.8e-26		0.1196	1.01359	0.991584	1.03609	0.2291	50471	969623
		rs9974172	21	46354055	A	G	0.15	-0.02	3.4e-08		0.1335	1.01278	0.991957	1.03404	0.2306	50471	969623
		rs167365	1	89180845	G	C	0.62	-0.02	1.9e-15		0.6575	1.00904	0.994122	1.02418	0.2332	50471	969623
		rs112745054	8	99819796	G	T	0.05	-0.03	1.5e-10		0.0426	1.02102	0.986205	1.05706	0.2405	50471	969623
		rs72703614	14	89860386	G	A	0.78	-0.01	3.6e-11		0.8109	1.01076	0.992695	1.02915	0.2442	50471	969623
		rs6722557	2	145755449	G	C	0.75	-0.02	4.6e-14		0.7182	1.00894	0.993438	1.02468	0.2629	50471	969623
		rs1907310	10	78299227	A	G	0.83	-0.02	9.4e-15		0.7855	1.00995	0.992485	1.02772	0.2631	50471	969623
		rs11675489	2	85498783	G	A	0.46	-0.01	1.3e-09		0.3977	1.00813	0.993811	1.02266	0.2688	50471	969623
		rs1736213	17	17134528	G	T	0.56	-0.01	6.3e-11		0.6203	1.00823	0.993521	1.02316	0.2702	50471	969623
		rs13220896	6	31369662	A	G	0.04	-0.04	1e-11		0.0317	1.02819	0.97864	1.08025	0.2703	42942	907054
		rs283338	8	70195151	A	G	0.22	-0.03	9e-23		0.2226	1.00965	0.992576	1.02701	0.2705	50471	969623
		rs11631075	15	42235173	A	G	0.56	-0.01	1e-07		0.5653	1.00783	0.993513	1.02235	0.2806	50471	969623
		rs1229984	4	100239319	C	T	0.98	-0.04	2.7e-05		0.9764	1.03396	0.972631	1.09917	0.2847	31771	673022
		rs144412371	19	13204414	G	C	0.04	-0.04	6.6e-13		0.0317	1.02562	0.978495	1.07502	0.2916	40679	777415
		rs75439322	13	24828850	G	A	0.91	-0.03	6.8e-19		0.897	1.01268	0.98914	1.03678	0.2936	50471	969623
		rs73066226	19	59008213	T	C	0.84	-0.01	5.3e-08		0.8274	1.00995	0.991318	1.02893	0.2978	50471	969623
		rs116587722	4	119790517	C	T	0.06	-0.02	1.1e-07		0.0575	1.01623	0.985822	1.04758	0.2979	50471	969623
		rs10779795	1	6677064	G	A	0.34	-0.02	4.4e-22		0.3175	1.00793	0.992834	1.02326	0.3069	50471	969623
		rs3765971	1	8445360	C	T	0.35	-0.03	1.9e-37		0.3504	1.00763	0.992925	1.02255	0.307	50471	969623
		rs847147	2	176970659	A	G	0.26	-0.02	2.1e-16		0.2304	1.00874	0.991877	1.02589	0.3081	50471	969623
		rs71420186	14	50960918	A	G	0.07	-0.03	3.4e-10		0.0885	1.01308	0.988179	1.03862	0.3088	50471	969623
		rs114621605	1	100039695	A	G	0.02	-0.04	8.4e-09		0.024	1.03572	0.968004	1.10818	0.3093	23981	482834
		rs36016056	4	157510049	G	C	0.75	-0.02	2.9e-13		0.7406	1.00833	0.992258	1.02467	0.3096	49470	968613
		rs116918730	11	58920492	G	C	0.04	-0.04	5.6e-16		0.0532	1.0202	0.981368	1.06057	0.312	32772	674032
		rs35264941	9	18626297	C	G	0.02	-0.06	1.2e-11		0.0166	1.0351	0.967993	1.10686	0.3131	32772	674032
		rs11729023	4	71991184	C	T	0.88	-0.03	1.3e-14		0.8877	1.01157	0.989021	1.03463	0.3163	50471	969623
		rs2174633	4	17917781	A	C	0.26	-0.02	3.7e-11		0.284	1.00793	0.99225	1.02386	0.3222	49470	968613
		rs6583866	10	94921718	A	T	0.54	-0.01	2.1e-11		0.5591	1.00713	0.993013	1.02144	0.3238	50471	969623
		rs12954782	18	57864092	C	G	0.73	-0.02	9.3e-10		0.7598	1.00823	0.99177	1.02497	0.3278	50471	969623
		rs17537246	2	208744554	T	G	0.93	-0.03	2.6e-12		0.9297	1.0142	0.985976	1.04323	0.3281	50471	969623
		rs747091	9	34045014	T	G	0.44	-0.01	7.3e-11		0.4682	1.00702	0.993108	1.02114	0.3291	50471	969623
		rs74910854	7	74110705	G	A	0.07	-0.02	2.1e-11		0.0683	1.01745	0.982566	1.05357	0.3322	31771	673022
		rs231793	2	204702343	C	T	0.05	-0.02	8.8e-06		0.0486	1.01623	0.983506	1.05004	0.3325	50471	969623
		rs884205	18	60054857	A	C	0.25	-0.03	3e-26		0.2726	1.00783	0.992151	1.02376	0.3328	50471	969623
		rs9873544	3	57708022	T	C	0.38	-0.01	7.1e-13		0.3844	1.00713	0.992818	1.02164	0.3349	50471	969623
		rs6930181	6	146180974	T	A	0.46	-0.01	1.1e-07		0.4849	1.00692	0.993009	1.02103	0.336	50471	969623
		rs2229768	6	26104280	C	T	0.24	-0.01	2.5e-09		0.2299	1.00813	0.991477	1.02507	0.3365	50471	969623
		rs9296151	6	35379770	A	G	0.03	-0.04	4.4e-13		0.0291	1.02204	0.977181	1.06896	0.3406	50471	969623
		rs11195154	10	112242950	T	G	0.83	-0.02	9.1e-14		0.8297	1.00904	0.990426	1.028	0.3414	50471	969623
		rs1358836	6	86004985	A	T	0.8	-0.02	4.9e-10		0.8093	1.00874	0.990906	1.02689	0.343	50471	969623
		rs2239200	12	120538651	C	T	0.09	-0.02	1e-06		0.0974	1.01136	0.987661	1.03564	0.3506	50471	969623
		rs76210166	4	154071860	T	C	0.2	-0.01	5.9e-07		0.1788	1.00874	0.990323	1.02749	0.3515	50471	969623
		rs12379417	9	127029736	G	A	0.63	-0.01	6.8e-11		0.6351	1.00682	0.992326	1.02153	0.361	50471	969623
		rs1609829	1	180909061	C	T	0.7	-0.01	2.3e-09		0.6734	1.00692	0.992036	1.02203	0.3659	50471	969623
		rs3775770	4	70724270	T	C	0.3	-0.01	4e-08		0.259	1.00733	0.991267	1.02365	0.3722	50471	969623
		rs1777277	1	56992874	A	C	0.45	-0.01	7.5e-09		0.4627	1.00642	0.992318	1.02072	0.3751	50471	969623
		rs57043009	17	59023998	C	T	0.85	-0.05	4.9e-71		0.8533	1.00894	0.989164	1.02911	0.3759	50471	969623
		rs4589253	11	91524543	C	T	0.4	-0.01	4.3e-10		0.3947	1.00642	0.992123	1.02092	0.3795	49470	968613
		rs10059225	5	51967878	G	C	0.23	-0.02	4.2e-13		0.2131	1.00763	0.990399	1.02516	0.3839	50471	969623
		rs75147459	7	118036323	C	T	0.95	-0.02	0.011		0.9583	1.01654	0.979568	1.0549	0.3863	50471	969623
		rs11073930	15	91046712	G	C	0.45	-0.02	1.1e-27		0.4481	1.00612	0.99202	1.02042	0.3944	50471	969623
		rs9952412	18	46465540	A	C	0.48	-0.02	6.5e-16		0.4862	1.00884	0.988483	1.02961	0.395	23981	482834
		rs7072380	10	27882825	A	G	0.51	-0.03	1.8e-35		0.576	1.00612	0.991826	1.02062	0.4007	50471	969623
		rs33949355	19	49558447	G	A	0.47	-0.01	1.9e-09		0.4871	1.00612	0.991826	1.02062	0.4043	50471	969623
		rs73212812	8	22532279	G	A	0.97	-0.05	4.5e-14		0.9678	1.01715	0.977087	1.05885	0.4048	50471	969623
		rs56225285	14	75784722	A	G	0.7	-0.02	1.7e-17		0.6958	1.00803	0.989243	1.02718	0.4077	32772	674032
		rs901865	3	11300707	C	T	0.83	-0.03	8.4e-22		0.8444	1.00823	0.988859	1.02799	0.4108	50471	969623
		rs635634	9	136155000	T	C	0.18	-0.03	6.8e-24		0.197	1.00743	0.989813	1.02536	0.4114	49470	968613
		rs2925049	16	84641905	A	C	0.47	-0.01	1e-08		0.4369	1.00592	0.991628	1.02041	0.4184	50471	969623
		rs3118906	13	51106788	G	A	0.72	-0.03	7.3e-35		0.7156	1.00642	0.990957	1.02212	0.4202	50471	969623
		rs10015974	4	184196254	G	A	0.76	-0.01	5.5e-09		0.767	1.00672	0.990284	1.02343	0.4237	50471	969623
		rs2791655	1	11128654	G	A	0.28	-0.02	6.2e-16		0.2861	1.00632	0.990664	1.02222	0.4274	50471	969623
		rs12042197	1	90192034	A	G	0.24	-0.01	1.8e-10		0.2512	1.00652	0.990474	1.02283	0.4279	50471	969623
		rs13201764	6	155332118	T	C	0.85	-0.03	4.3e-20		0.8611	1.00823	0.98789	1.029	0.4304	50471	969623
		rs9290351	3	168692352	G	T	0.88	-0.02	5.9e-15		0.8753	1.00854	0.987025	1.03052	0.4365	50471	969623
		rs785836	9	248428	C	T	0.65	-0.01	2.7e-10		0.6379	1.00833	0.987408	1.0297	0.4387	23981	482834
		rs7000279	8	142298179	C	T	0.73	-0.01	7.7e-09		0.7495	1.00632	0.990082	1.02282	0.4495	50471	969623
		rs2722176	12	104313943	T	C	0.32	-0.01	7.7e-08		0.308	1.00582	0.990751	1.02111	0.4544	50471	969623
		rs6664489	1	98418687	G	A	0.22	-0.01	1.3e-08		0.2601	1.00612	0.990078	1.02242	0.4581	49470	968613
		rs79719017	2	181920763	T	C	0.7	-0.02	8e-20		0.7132	1.00592	0.990462	1.02161	0.4582	50471	969623
		rs12951408	17	36913807	C	T	0.56	-0.01	2.1e-11		0.5514	1.00531	0.991227	1.0196	0.4641	50471	969623
		rs10481112	8	89369940	C	T	0.3	-0.02	1.6e-13		0.3053	1.00572	0.990458	1.02121	0.4655	50471	969623
		rs87	7	25699861	A	G	0.2	-0.04	9.1e-49		0.2135	1.00612	0.989108	1.02342	0.4857	50471	969623
		rs299371	5	134339715	T	C	0.69	-0.02	3.5e-13		0.6882	1.00531	0.990256	1.0206	0.4871	50471	969623
		rs62453057	7	20327369	A	C	0.82	-0.02	1.2e-16		0.803	1.00632	0.988531	1.02443	0.4872	50471	969623
		rs62321667	4	127448952	A	G	0.12	-0.02	3.8e-13		0.0961	1.00884	0.984037	1.03427	0.4885	50471	969623
		rs17030818	2	43680318	C	T	0.89	-0.03	1.3e-17		0.9148	1.00904	0.98327	1.03549	0.4944	50471	969623
		rs72644599	8	48270098	G	C	0.04	-0.03	4.3e-09		0.0288	1.01582	0.970477	1.06329	0.5013	49470	968613
		rs77431781	4	124534992	T	A	0.08	-0.03	2e-12		0.0602	1.01056	0.979741	1.04234	0.5064	50471	969623
		rs9530279	13	74677446	C	T	0.26	-0.02	1.7e-15		0.2558	1.00541	0.989385	1.0217	0.507	50471	969623
		rs45595933	2	60755763	G	A	0.83	-0.02	3.2e-09		0.8632	1.00702	0.985932	1.02857	0.5128	50471	969623
		rs6903443	6	133575048	G	A	0.54	-0.05	2.2e-143		0.5877	1.00471	0.990438	1.01919	0.5174	50471	969623
		rs10013456	4	95134692	A	G	0.81	-0.03	1.3e-25		0.8028	1.00582	0.98823	1.02372	0.5225	50471	969623
		rs13017811	2	200464560	A	G	0.17	-0.03	1.1e-33		0.1493	1.00632	0.986595	1.02644	0.5341	50471	969623
		rs17034046	4	104659604	T	C	0.15	-0.02	8.8e-10		0.1589	1.00864	0.981145	1.0369	0.5434	23981	482834
		rs1902177	4	15099037	C	T	0.42	-0.01	7.9e-10		0.4037	1.00441	0.990141	1.01888	0.544	50471	969623
		rs4886659	15	75414760	A	G	0.28	-0.01	5.8e-09		0.3341	1.00511	0.988701	1.0218	0.5479	41680	778425
		rs7147577	14	84920757	A	G	0.37	-0.01	6.2e-08		0.3415	1.00451	0.989852	1.01939	0.5513	50471	969623
		rs7117516	11	48098496	T	C	0.14	-0.02	1.1e-10		0.1303	1.00642	0.985534	1.02775	0.552	50471	969623
		rs7632937	3	14169079	T	C	0.96	-0.03	1.3e-07		0.9455	1.00975	0.977615	1.04294	0.5551	50471	969623
		rs1080789	1	163874234	G	A	0.49	-0.02	1.2e-17		0.511	1.00421	0.990331	1.01828	0.558	50471	969623
		rs757980	7	28725536	A	G	0.75	-0.04	5.6e-54		0.7585	1.00491	0.988309	1.02179	0.5642	50471	969623
		rs4532510	7	17971224	C	T	0.5	-0.01	2e-06		0.5297	1.00391	0.98984	1.01817	0.586	50471	969623
		rs72945685	6	107962470	C	T	0.89	-0.02	2e-12		0.9029	1.00662	0.982837	1.03098	0.5897	50471	969623
		rs7747253	6	29919779	A	C	0.5	-0.02	8.6e-29		0.5452	1.00421	0.988974	1.01968	0.5901	42942	907054
		rs1880842	12	131621997	G	A	0.72	-0.01	3.6e-13		0.696	1.00421	0.988974	1.01968	0.592	50471	969623
		rs7170637	15	22969232	A	G	0.16	-0.02	2.8e-10		0.1831	1.00471	0.98579	1.024	0.6314	50471	969623
		rs13225158	7	84786954	A	G	0.35	-0.01	2.7e-05		0.3237	1.00361	0.988768	1.01867	0.6388	50471	969623
		rs6088855	20	30225792	C	T	0.8	-0.02	3.9e-08		0.7659	1.00401	0.98742	1.02087	0.6402	50471	969623
		rs10956974	8	96650345	C	G	0.78	-0.03	4e-27		0.724	1.00351	0.987894	1.01936	0.6608	50471	969623
		rs9927137	16	30634300	G	A	0.48	-0.01	5.5e-11		0.4684	1.0031	0.989049	1.01736	0.6668	50471	969623
		rs6938070	6	83745018	A	T	0.7	-0.02	1.7e-24		0.7188	1.00341	0.987795	1.01926	0.6707	50471	969623
		rs112766772	14	105925300	T	C	0.77	-0.02	3.3e-10		0.7814	1.00351	0.98596	1.02136	0.6977	49470	968613
		rs4880735	10	5615534	G	T	0.81	-0.02	2.9e-07		0.8036	1.00331	0.985763	1.02116	0.7121	50471	969623
		rs12254582	10	131279791	G	A	0.29	-0.02	8.9e-16		0.2849	1.0029	0.987495	1.01855	0.7139	50471	969623
		rs10732635	1	114519351	G	T	0.44	-0.01	6.8e-09		0.4105	1.0026	0.988554	1.01685	0.7172	50471	969623
		rs7902460	10	82199263	T	A	0.43	-0.01	3.4e-11		0.41	1.0025	0.988262	1.01695	0.7355	50471	969623
		rs2504101	6	39827490	G	A	0.58	-0.01	9.2e-11		0.5829	1.0024	0.988163	1.01685	0.7363	50471	969623
		rs6784925	3	152022890	T	C	0.55	-0.01	4.5e-07		0.4805	1.0023	0.988258	1.01655	0.7442	50471	969623
		rs10493130	1	48341005	G	A	0.68	-0.01	4.2e-07		0.7112	1.0025	0.9871	1.01815	0.7488	50471	969623
		rs13384908	2	188190475	G	A	0.8	-0.01	4.8e-10		0.7727	1.0025	0.985747	1.01954	0.7717	49470	968613
		rs72813180	5	176732537	G	C	0.15	-0.02	8.2e-09		0.1532	1.0028	0.983533	1.02245	0.7774	50471	969623
		rs2609352	1	223184621	A	C	0.32	-0.01	2.2e-10		0.3262	1.0021	0.987286	1.01714	0.7774	50471	969623
		rs11759018	6	130377843	C	T	0.31	-0.02	1.3e-31		0.3157	1.0021	0.987092	1.01734	0.7799	50471	969623
		rs660240	1	109817838	C	T	0.78	-0.01	4.1e-09		0.7813	1.0022	0.985451	1.01924	0.799	50471	969623
		rs7527300	1	221477744	T	C	0.41	-0.03	3.4e-30		0.4248	1.0018	0.987764	1.01604	0.8083	50471	969623
		rs11142400	9	73017959	G	A	0.67	-0.01	2.2e-09		0.6313	1.0018	0.987377	1.01644	0.8126	50471	969623
		rs10505116	8	108942260	C	T	0.1	-0.02	3.4e-12		0.0989	1.0028	0.979302	1.02687	0.8167	50471	969623
		rs12614608	2	153331546	A	G	0.27	-0.02	4.6e-14		0.3112	1.0018	0.986796	1.01704	0.8182	50471	969623
		rs5735	16	23200848	C	T	0.31	-0.02	8.1e-16		0.3455	1.0016	0.986986	1.01643	0.8351	50471	969623
		rs10878984	12	69828534	T	C	0.34	-0.01	5.7e-07		0.3582	1.0014	0.986982	1.01603	0.8524	50471	969623
		rs10084164	2	144302613	G	T	0.66	-0.01	5.8e-09		0.6173	1.0013	0.986883	1.01593	0.858	50471	969623
		rs11231740	11	64046641	T	C	0.48	-0.01	1.5e-10		0.4575	1.0013	0.98727	1.01553	0.8592	50471	969623
		rs1904398	10	62493950	A	C	0.49	-0.02	1.5e-15		0.5097	1.0012	0.987365	1.01523	0.8635	50471	969623
		rs1883282	22	25411420	C	T	0.18	-0.01	9.8e-06		0.1974	1.0017	0.982067	1.02173	0.8657	41680	778425
		rs4535826	9	86556831	G	A	0.22	-0.01	4.5e-07		0.2185	1.0021	0.977658	1.02716	0.8659	23981	482834
		rs2478777	14	68629267	C	T	0.16	-0.02	4.1e-08		0.1389	1.0017	0.981297	1.02253	0.871	50471	969623
		rs6564890	16	81612541	T	C	0.54	-0.02	6.8e-28		0.5555	1.0011	0.987073	1.01533	0.8784	50471	969623
		rs437112	5	108679147	A	G	0.41	-0.01	4.5e-11		0.4074	1.0011	0.987073	1.01533	0.8838	50471	969623
		rs7146983	14	95610878	T	C	0.09	-0.03	5.6e-16		0.0983	1.0014	0.978123	1.02523	0.906	50471	969623
		rs4868145	5	171577689	T	C	0.59	-0.01	6e-08		0.6274	1.0007	0.986291	1.01532	0.9213	50471	969623
		rs6864688	5	112054086	T	C	0.53	-0.01	2.7e-13		0.494	1.0006	0.986773	1.01462	0.938	50471	969623
		rs12545602	8	100846840	C	A	0.87	-0.02	8.4e-13		0.8787	1.0007	0.979356	1.02251	0.9526	50471	969623
		rs17507577	11	15243059	G	A	0.93	-0.06	1e-54		0.9263	1.0007	0.974187	1.02793	0.9565	50471	969623
		rs1475120	6	105389953	G	A	0.45	-0.01	1.6e-10		0.4503	1.0003	0.986283	1.01452	0.9614	50471	969623
		rs10515269	5	100025698	C	G	0.52	-0.02	3.6e-15		0.5215	1.0003	0.986477	1.01432	0.9654	50471	969623
		rs10147522	14	64949196	A	C	0.66	-0.01	5e-09		0.6581	1.0001	0.985506	1.01491	0.9871	50471	969623
		rs4450871	4	4990298	A	G	0.56	-0.01	1.2e-06		0.5448	1	0.985794	1.01441	0.9947	50471	969623
		rs2376600	17	928078	A	G	0.31	-0.03	5.4e-45		0.3479	0.970737	0.956009	0.985691	0.000134	50471	969623
		rs11067228	12	115094260	A	G	0.55	-0.02	2.1e-16		0.5949	0.97531	0.961455	0.989365	0.0005774	50471	969623
		rs62621812	7	127015083	A	G	0.02	-0.09	3.1e-37		0.0385	0.9412	0.905196	0.978635	0.002301	50471	969623
		rs4964511	12	107360246	C	T	0.51	-0.01	4.5e-10		0.5234	0.978827	0.965111	0.992738	0.002746	50471	969623
		rs1441165	2	214009831	A	G	0.47	-0.01	1.4e-07		0.4664	0.981277	0.967527	0.995223	0.008287	50471	969623
		rs2471032	15	62705141	C	G	0.86	-0.02	2.2e-11		0.8131	0.978827	0.960959	0.997028	0.02189	50471	969623
		rs9513510	13	99571922	C	G	0.7	-0.04	1.4e-56		0.6798	0.984127	0.969577	0.998896	0.03649	50471	969623
		rs12673062	7	4710677	G	A	0.78	-0.01	6.8e-06		0.7595	0.982652	0.966607	0.998964	0.03694	50471	969623
		rs12452440	17	80527356	T	C	0.42	-0.02	5.6e-21		0.4266	0.987183	0.97335	1.00121	0.07347	50471	969623
		rs12300425	12	54395082	G	T	0.41	-0.02	5e-13		0.4409	0.988072	0.974226	1.00211	0.09424	50471	969623
		rs327102	4	187640836	T	C	0.86	-0.02	5.7e-08		0.8452	0.984029	0.96493	1.00351	0.1059	50471	969623
		rs11601792	11	12839976	G	A	0.1	-0.02	1e-07		0.1011	0.978632	0.951024	1.00704	0.1399	32772	674032
		rs722526	12	64564069	A	C	0.49	-0.01	4.1e-05		0.4648	0.989555	0.975689	1.00362	0.1426	50471	969623
		rs5933080	23	131253361	C	T	0.25	-0.01	3.14e-10		0.2463	0.987084	0.969635	1.00485	0.1514	32772	674032
		rs56235417	17	9142846	C	G	0.16	-0.03	3.8e-30		0.1642	0.987084	0.968685	1.00583	0.1787	50471	969623
		rs12213392	6	53617730	C	T	0.43	-0.02	1.9e-15		0.3862	0.990347	0.976087	1.00482	0.1879	50471	969623
		rs2354413	16	10635600	C	G	0.6	-0.01	5.1e-08		0.6001	0.990446	0.976376	1.00472	0.1892	50471	969623
		rs10473868	5	82437447	A	G	0.43	-0.01	1.3e-08		0.4321	0.986788	0.966877	1.00711	0.2027	23981	482834
		rs56283745	4	13237845	G	A	0.79	-0.01	3.9e-07		0.7734	0.990149	0.973408	1.00718	0.2522	50471	969623
		rs603424	10	102075479	A	G	0.17	-0.03	4.8e-27		0.1469	0.988566	0.968999	1.00853	0.2579	50471	969623
		rs9310995	3	32929115	T	C	0.56	-0.02	5.5e-14		0.564	0.992131	0.978229	1.00623	0.2707	50471	969623
		rs2097719	17	29827429	A	G	0.61	-0.02	1.6e-23		0.6116	0.992429	0.97833	1.00673	0.2959	50471	969623
		rs4739697	8	80822461	G	A	0.66	-0.02	3.7e-18		0.687	0.991933	0.976884	1.00721	0.2988	50471	969623
		rs59455052	7	155834149	T	C	0.31	-0.01	1.3e-07		0.308	0.992727	0.977857	1.00782	0.3456	50471	969623
		rs6985616	8	92765241	A	G	0.56	-0.01	8.7e-08		0.5286	0.993322	0.979403	1.00744	0.3462	50471	969623
		rs11245388	10	126539128	T	G	0.43	-0.01	8.8e-07		0.4225	0.993322	0.979211	1.00764	0.3549	50471	969623
		rs6476491	9	35786312	A	G	0.21	-0.01	3.2e-07		0.1818	0.991734	0.97363	1.01018	0.373	50471	969623
		rs42916	5	127560659	C	A	0.26	-0.02	7.3e-17		0.2268	0.992429	0.975841	1.0093	0.3731	50471	969623
		rs117481343	12	13328208	C	T	0.97	-0.13	8.4e-94		0.9759	0.978827	0.933118	1.02678	0.3809	50471	969623
		rs12469063	2	66764308	A	G	0.76	-0.02	6.1e-15		0.7722	0.992627	0.976227	1.0093	0.3814	50471	969623
		rs7961920	12	57445873	T	C	0.14	-0.02	9.8e-08		0.1482	0.989357	0.965791	1.0135	0.3818	32772	674032
		rs11587434	1	72615118	G	A	0.74	-0.01	1e-06		0.7395	0.993024	0.977192	1.00911	0.3927	50471	969623
		rs4589135	1	27041714	C	T	0.38	-0.02	4.3e-15		0.4098	0.993919	0.979799	1.00824	0.4028	50471	969623
		rs6885822	5	158263144	A	G	0.16	-0.02	2.9e-20		0.1308	0.99104	0.970283	1.01224	0.4031	50471	969623
		rs7237942	18	20728049	G	A	0.79	-0.02	3.2e-12		0.779	0.993024	0.976427	1.0099	0.4168	50471	969623
		rs5914035	23	57008216	T	C	0.78	-0.02	1.28e-23		0.7842	0.992826	0.97432	1.01168	0.4496	32772	674032
		rs139603701	1	2904634	G	A	0.02	-0.11	8.3e-41		0.0164	0.976188	0.915766	1.0406	0.4607	41680	778425
		rs4912085	1	19729087	C	G	0.57	-0.02	1.1e-21		0.5878	0.994813	0.980874	1.00895	0.4731	50471	969623
		rs62302300	4	77909557	T	C	0.16	-0.02	1.5e-14		0.1431	0.992826	0.973175	1.01287	0.479	50471	969623
		rs2294358	22	36771256	G	C	0.95	-0.04	2.5e-12		0.9376	0.989852	0.961363	1.01919	0.4936	50471	969623
		rs3815970	2	222320066	G	A	0.51	-0.01	4.5e-13		0.5034	0.995212	0.981266	1.00936	0.5013	50471	969623
		rs1622638	11	121800971	G	A	0.61	-0.02	6.6e-16		0.5878	0.995212	0.981266	1.00936	0.5097	50471	969623
		rs77420750	19	15979744	C	A	0.7	-0.01	1.1e-09		0.7484	0.994714	0.978663	1.01103	0.5261	50471	969623
		rs34811474	4	25408838	A	G	0.23	-0.01	9.4e-11		0.2272	0.994813	0.978186	1.01172	0.5417	50471	969623
		rs17302855	23	68543004	C	A	0.46	-0.01	1.05e-12		0.4609	0.996108	0.980995	1.01145	0.6137	32772	674032
		rs7931899	11	101979372	C	T	0.54	-0.01	2.1e-08		0.5446	0.996506	0.982735	1.01047	0.629	50471	969623
		rs2531992	16	4021734	A	G	0.15	-0.03	1.7e-20		0.1565	0.995212	0.976087	1.01471	0.6303	50471	969623
		rs2246221	1	227075402	G	A	0.5	-0.01	8.4e-13		0.5107	0.996606	0.982833	1.01057	0.6366	50471	969623
		rs7022162	9	8356540	C	T	0.25	-0.01	9.5e-10		0.2562	0.996406	0.980521	1.01255	0.6642	50471	969623
		rs113880644	6	72196292	T	C	0.07	-0.02	1.6e-08		0.0781	0.994316	0.967973	1.02138	0.6773	50471	969623
		rs8038591	15	98867148	A	G	0.11	-0.02	3.8e-07		0.1005	0.995012	0.971693	1.01889	0.6829	50471	969623
		rs62179714	2	191567541	C	G	0.28	-0.01	3.4e-08		0.227	0.996506	0.979658	1.01364	0.6896	50471	969623
		rs12214204	6	157390672	G	A	0.17	-0.02	3.3e-09		0.1781	0.996406	0.978217	1.01493	0.7003	50471	969623
		rs314675	19	47196079	C	T	0.14	-0.02	2.8e-11		0.1398	0.996108	0.9762	1.01642	0.704	50471	969623
		rs10756762	9	16563123	T	C	0.59	-0.02	2.5e-21		0.5842	0.997304	0.983136	1.01168	0.7159	50471	969623
		rs34233878	18	42594280	C	T	0.1	-0.02	7.3e-09		0.0959	0.995709	0.972183	1.01981	0.7276	50471	969623
		rs16878921	5	50778798	G	A	0.9	-0.03	3.8e-26		0.8748	0.996207	0.974959	1.01792	0.7312	50471	969623
		rs12305097	12	51315031	C	T	0.43	-0.01	6.7e-13		0.392	0.998002	0.983825	1.01238	0.7858	50471	969623
		rs1550270	4	166261800	T	C	0.7	-0.02	7.3e-15		0.7045	0.998102	0.982959	1.01348	0.8061	50471	969623
		rs34324915	2	159983207	A	T	0.64	-0.02	6e-21		0.6804	0.998202	0.98325	1.01338	0.8206	50471	969623
		rs1188292	8	13161203	C	G	0.17	-0.02	6.8e-10		0.1732	0.998102	0.979689	1.01686	0.8386	50471	969623
		rs605228	17	14395793	T	C	0.66	-0.01	2.2e-07		0.6888	0.998501	0.983545	1.01368	0.8497	50471	969623
		rs11615765	12	83108980	C	T	0.11	-0.02	1.7e-08		0.1026	0.997304	0.96936	1.02605	0.8516	32772	674032
		rs11584380	1	119517420	C	T	0.56	-0.02	2.6e-26		0.5374	0.998701	0.984899	1.0127	0.8592	50471	969623
		rs6839437	4	146174631	T	C	0.16	-0.03	9e-36		0.1764	0.998401	0.980175	1.01697	0.8612	50471	969623
		rs11576308	1	103370977	G	A	0.39	-0.02	2.7e-15		0.3858	0.998202	0.977677	1.01916	0.8651	23981	482834
		rs4909323	8	135637692	G	T	0.61	-0.01	2e-07		0.5662	0.999	0.985002	1.0132	0.885	50471	969623
		rs163433	5	156625763	T	C	0.5	-0.01	1.2e-08		0.5405	0.999	0.985002	1.0132	0.8881	50471	969623
		rs6546334	2	68078849	T	C	0.34	-0.02	1.4e-16		0.3864	0.999	0.984809	1.0134	0.8886	50471	969623
		rs12811685	12	78222363	G	C	0.34	-0.02	1.7e-14		0.327	0.998801	0.982299	1.01558	0.8918	41680	778425
		rs7014448	8	127990833	G	T	0.68	-0.03	7e-28		0.6949	0.9993	0.984139	1.01469	0.9243	50471	969623
		rs7866211	9	110920309	C	T	0.3	-0.02	3.6e-28		0.3185	0.9993	0.984332	1.0145	0.9248	50471	969623
		rs2303696	19	18548884	T	C	0.62	-0.02	2e-14		0.6091	0.9995	0.985301	1.0139	0.9434	50471	969623
		rs5770908	22	50877718	A	G	0.33	-0.02	7.1e-19		0.3616	0.9995	0.984915	1.0143	0.9492	50471	969623
		In a candidate approach, we evaluated the associations for genome wide significant top SNPs from previously published Femur Neck (FN)- Bone Mineral Density (BMD; PMID: 22504420), Lumbar Spine (LS;)-BMD (PMID: 22504420) and eBMD (PMID: 30598549) GWASs with forearm fractures using the present forearm fracture GWAS meta-analysis. Effect estimates and corresponding p-values for BMD are from the previ…

## Sheet: Supplementary Table 7
Supplementary Table 7 Lookup of the 50 independent forearm fracture signals and corresponding correlated SNPs with r2>0.8
Genomic Locus	Foream fracture associated SNP	chr	bp	Correlated SNP in GWAS catalog	Trait	PMID	P
1	rs9287237	1	240597214	rs9287237	Bone mineral density	23437003	2e-09
1	rs9287237	1	240597214	rs9287237	Serum alkaline phosphatase levels	33547301	2e-10
3	rs687914	2	45878760	rs687914	Heel bone mineral density	30595370	3e-25
3	rs687914	2	45878760	rs687914	Systolic blood pressure	30578418	1e-11
3	rs687914	2	45878760	rs687914	Heel bone mineral density	30598549	5e-25
3	rs687914	2	45878760	rs687914	Diastolic blood pressure	28135244	4e-07
3	rs687914	2	45878760	rs687914	Systolic blood pressure	30595370	4e-13
3	rs687914	2	45878760	rs687914	Cardiovascular disease	30595370	2e-08
3	rs687914	2	45878760	rs687914	Plateletcrit	32888494	2e-09
4	rs4671960	2	54760820	rs4514918	Intraocular pressure	30591961	2e-11
5	rs55983207	2	119529829	rs55983207	Femoral neck bone mineral density	26367794	7e-15
5	rs55983207	2	119529829	rs55983207	Total body bone mineral density (age over 60)	29304378	3e-08
5	rs55983207	2	119529829	rs55983207	Heel bone mineral density	30598549	4e-41
5	rs55983207	2	119529829	rs55983207	Heel bone mineral density	28869591	7e-08
5	rs55983207	2	119529829	rs55983207	Femoral neck bone mineral density	29499414	3e-09
5	rs55983207	2	119529829	rs55983207	Bone mineral density (hip)	26733130	3e-10
5	rs55983207	2	119529829	rs55983207	Heel bone mineral density	30048462	2e-14
5	rs55983207	2	119529829	rs55983207	Ultradistal forearm bone mineral density	33097703	1e-09
5	rs144279715	2	119545994	rs11692564	Femoral neck bone mineral density	26367794	2e-06
5	rs144279715	2	119545994	rs11692564	Lumbar spine bone mineral density	26367794	2e-14
6	rs10931982	2	202832130	rs10931982	Heel bone mineral density	30598549	3e-143
6	rs10931982	2	202832130	rs10931982	Heel bone mineral density	30595370	2e-137
6	rs10931982	2	202832130	rs10931982	Heel bone mineral density	28869591	8e-47
6	rs10931982	2	202832130	rs10931982	Heel bone mineral density	28869591	1e-25
6	rs10931982	2	202832130	rs10931982	Heel bone mineral density	28869591	1e-20
6	rs10931982	2	202832130	rs10931982	Heel bone mineral density	30048462	2e-129
7	rs419918	3	41112656	rs62259232	Total body bone mineral density (age 30-45)	29304378	1e-09
7	rs419918	3	41113076	rs416486	Bone mineral density (total hip)	29883787	4e-07
7	rs419918	3	41118450	rs442115	Medication use (drugs affecting bone structure and mineralization)	31015401	1e-09
7	rs419918	3	41123735	rs10490823	Bone mineral density (hip)	19079262	9e-06
7	rs419918	3	41123984	rs370387	Heel bone mineral density	30598549	7e-148
7	rs419918	3	41123984	rs370387	Heel bone mineral density	30595370	7e-138
7	rs419918	3	41123984	rs370387	Heel bone mineral density	28869591	2e-17
7	rs419918	3	41123984	rs370387	Heel bone mineral density	28869591	1e-40
7	rs419918	3	41123984	rs370387	Heel bone mineral density	28869591	4e-26
7	rs419918	3	41123984	rs370387	Heel bone mineral density	30048462	2e-126
7	rs419918	3	41123984	rs370387	Ultradistal forearm bone mineral density	33097703	1e-07
7	rs419918	3	41127046	rs447911	Total body bone mineral density	29304378	6e-36
7	rs419918	3	41127606	rs444561	Total body bone mineral density (age 45-60)	29304378	1e-14
7	rs419918	3	41128564	rs430727	Femoral neck bone mineral density	22504420	4e-25
7	rs419918	3	41128564	rs430727	Fractures	30158200	5e-12
7	rs419918	3	41129297	rs415997	Total body bone mineral density	29304378	3e-28
7	rs419918	3	41137672	rs87938	Bone mineral density (hip)	19801982	8e-10
8	rs78520297	4	994011	rs56079856	Blood protein levels	29875488	6e-30
8	rs78520297	4	994414	rs3755955	Lumbar spine bone mineral density	22504420	5e-15
8	rs78520297	4	994414	rs3755955	Bone mineral density (hip)	32963334	4e-09
8	rs78520297	4	996165	rs6831280	Total body bone mineral density	29304378	8e-19
8	rs78520297	4	999445	rs6827815	Bone mineral density	24249740	5e-12
8	rs4505759	4	1003022	rs4505759	Heel bone mineral density	30598549	2e-64
8	rs4505759	4	1003022	rs4505759	Heel bone mineral density	30595370	4e-179
8	rs4505759	4	1003022	rs4505759	Heel bone mineral density	28869591	1e-19
8	rs4505759	4	1003022	rs4505759	Heel bone mineral density	28869591	6e-52
8	rs4505759	4	1003022	rs4505759	Heel bone mineral density	28869591	3e-32
8	rs4505759	4	1003022	rs4505759	Heel bone mineral density	30048462	1e-179
8	rs4505759	4	1003022	rs4505759	Ultradistal forearm bone mineral density	33097703	3e-09
8	rs78520297	4	1004864	rs78520297	Heel bone mineral density	30598549	7e-99
8	rs78520297	4	1004864	rs78520297	Fractures	30598549	3e-24
8	rs78520297	4	1006987	rs76051363	Total body bone mineral density	29304378	1e-20
8	rs78520297	4	1007235	rs79574529	Bone mineral density (hip)	32963334	1e-08
8	rs78520297	4	1008386	rs56396408	Total body bone mineral density (age 45-60)	29304378	1e-13
8	rs113061374	4	1034997	rs112069922	Heel bone mineral density	28869591	2e-12
8	rs113061374	4	1034997	rs112069922	Heel bone mineral density	28869591	8e-24
8	rs113061374	4	1034997	rs112069922	Heel bone mineral density	28869591	2e-13
8	rs113061374	4	1034997	rs112069922	Heel bone mineral density	30048462	2e-71
8	rs113061374	4	1341553	rs111391498	Sunburns	30595370	8e-24
9	rs4395467	4	88606761	rs11727162	Hip circumference adjusted for BMI	34021172	1e-10
9	rs4395467	4	88642778	rs11722021	Height	30595370	3e-31
9	rs4395467	4	88645344	rs4395467	Heel bone mineral density	30598549	7e-33
9	rs4395467	4	88645798	rs4287972	Heel bone mineral density	30595370	5e-40
9	rs4395467	4	88645798	rs4287972	Heel bone mineral density	30048462	5e-30
10	rs3957282	6	45106438	rs75230517	Heel bone mineral density	30595370	4e-126
10	rs3957282	6	45106438	rs75230517	Heel bone mineral density	30598549	1e-102
10	rs3957282	6	45106438	rs75230517	Heel bone mineral density	30048462	3e-125
10	rs3957282	6	45153183	rs191485704	Serum phosphate levels	33462484	3e-24
11	rs915125	6	82463376	rs915125	Granulocyte percentage of myeloid white cells	27863252	4e-26
11	rs915125	6	82463376	rs915125	Monocyte percentage of white cells	27863252	2e-24
11	rs915125	6	82463376	rs915125	Neutrophil percentage of white cells	27863252	3e-09
11	rs915125	6	82463376	rs915125	Monocyte count	32888493	4e-56
11	rs915125	6	82463376	rs915125	Basophil count	32888494	3e-44
11	rs915125	6	82463376	rs915125	Basophil count	32888493	2e-36
11	rs915125	6	82463376	rs915125	Basophil count	32888493	2e-37
11	rs915125	6	82463376	rs915125	Neutrophil count	32888493	1e-14
11	rs915125	6	82463376	rs915125	Lymphocyte percentage of white cells	32888494	2e-12
11	rs915125	6	82463376	rs915125	Neutrophil count	32888493	2e-16
11	rs915125	6	82463376	rs915125	Monocyte count	32888494	5e-66
11	rs915125	6	82463376	rs915125	Neutrophil percentage of white cells	32888494	6e-27
11	rs915125	6	82463376	rs915125	Monocyte percentage of white cells	32888494	5e-99
11	rs915125	6	82463376	rs915125	Neutrophil count	32888494	3e-12
12	rs577721086	6	127440047	rs577721086	Metabolic syndrome	31589552	9e-10
12	rs577721086	6	127440047	rs577721086	Waist-to-hip ratio adjusted for BMI	30239722	7e-274
12	rs577721086	6	127440047	rs577721086	Waist-hip ratio	30239722	1e-170
12	rs577721086	6	127440047	rs577721086	Waist-hip ratio	28552196	4e-07
12	rs577721086	6	127440047	rs577721086	Bone mineral density (spine)	26733130	7e-10
12	rs577721086	6	127440047	rs577721086	Waist-to-hip ratio adjusted for BMI	31669095	4e-286
12	rs577721086	6	127440047	rs577721086	Waist-hip ratio	30595370	1e-274
12	rs577721086	6	127440047	rs577721086	High density lipoprotein cholesterol levels	33339817	3e-08
12	rs577721086	6	127440047	rs577721086	Total testosterone levels	32042192	6e-17
12	rs577721086	6	127440047	rs577721086	Total testosterone levels	32042192	3e-11
12	rs577721086	6	127440047	rs577721086	Medication use (HMG CoA reductase inhibitors)	31015401	3e-09
12	rs577721086	6	127440047	rs577721086	Waist-hip index	34021172	1e-44
12	rs577721086	6	127440047	rs577721086	Waist circumference adjusted for body mass index	34021172	3e-10
12	rs577721086	6	127440047	rs577721086	Waist-to-hip ratio adjusted for BMI	34021172	3e-43
12	rs577721086	6	127440047	rs577721086	Hip circumference adjusted for BMI	34021172	5e-67
12	rs577721086	6	127454893	rs72959041	Waist-hip ratio	30239722	5e-183
12	rs577721086	6	127454893	rs72959041	Waist-to-hip ratio adjusted for BMI	30239722	2e-293
12	rs577721086	6	127454893	rs72959041	Waist-hip ratio	30239722	5e-183
12	rs577721086	6	127454893	rs72959041	HDL cholesterol levels	32203549	2e-26
12	rs577721086	6	127454893	rs72959041	Triglyceride levels	32154731	9e-27
12	rs577721086	6	127454893	rs72959041	Waist circumference adjusted for body mass index	28552196	6e-08
12	rs577721086	6	127454893	rs72959041	Triglycerides	29507422	4e-10
12	rs577721086	6	127454893	rs72959041	Triglycerides	29507422	1e-10
12	rs577721086	6	127454893	rs72959041	Waist-to-hip ratio adjusted for BMI	28552196	5e-13
12	rs577721086	6	127454893	rs72959041	Apolipoprotein A1 levels	32203549	5e-15
12	rs577721086	6	127454893	rs72959041	C-reactive protein levels	31900758	8e-29
12	rs577721086	6	127454893	rs72959041	Waist-to-hip ratio adjusted for body mass index	25673412	2e-19
12	rs577721086	6	127454893	rs72959041	Waist-to-hip ratio adjusted for body mass index	25673412	2e-06
12	rs577721086	6	127454893	rs72959041	Waist-to-hip ratio adjusted for body mass index	25673412	3e-22
12	rs577721086	6	127454893	rs72959041	Waist-to-hip ratio adjusted for body mass index	25673412	1e-06
12	rs577721086	6	127454893	rs72959041	Waist-to-hip ratio adjusted for body mass index	25673412	3e-19
12	rs577721086	6	127454893	rs72959041	Waist-to-hip ratio adjusted for body mass index	25673412	7e-23
12	rs577721086	6	127454893	rs72959041	High density lipoprotein cholesterol levels	29507422	1e-10
12	rs577721086	6	127454893	rs72959041	High density lipoprotein cholesterol levels	29507422	2e-11
12	rs577721086	6	127454893	rs72959041	Triglycerides	25961943	5e-08
12	rs577721086	6	127454893	rs72959041	Waist-to-hip ratio adjusted for body mass index	28270201	3e-14
12	rs577721086	6	127454893	rs72959041	Waist circumference adjusted for body mass index	31669095	5e-126
12	rs577721086	6	127454893	rs72959041	Lymphocyte percentage of white cells	32888494	6e-09
12	rs577721086	6	127454893	rs72959041	Neutrophil percentage of white cells	32888494	2e-09
12	rs577721086	6	127454893	rs72959041	Red cell distribution width	30595370	4e-08
12	rs577721086	6	127454893	rs72959041	Apolipoprotein A1 levels	33462484	7e-11
12	rs577721086	6	127454893	rs72959041	Hip index	34021172	1e-39
12	rs577721086	6	127454893	rs72959041	Aspartate aminotransferase levels	34315874	2e-09
12	rs577721086	6	127454893	rs72959041	Alanine aminotransferase levels	34315874	5e-20
12	rs577721086	6	127454893	rs72959041	Body shape index	34021172	8e-122
12	rs577721086	6	127454893	rs72959041	Waist-to-hip ratio adjusted for BMI	34021172	4e-236
12	rs577721086	6	127454893	rs72959041	Waist circumference adjusted for body mass index	34021172	1e-125
12	rs577721086	6	127454893	rs72959041	Hip index	34021172	6e-119
12	rs577721086	6	127454893	rs72959041	Waist-hip index	34021172	2e-243
12	rs9482773	6	127456122	rs9491697	Apolipoprotein B levels	32203549	9e-18
12	rs9482773	6	127456122	rs9491697	Crohn's disease	23128233	4e-10
12	rs9482773	6	127456122	rs9491697	Crohn's disease	28067908	2e-09
12	rs9482773	6	127459552	rs9482773	Blood urea nitrogen levels	31152163	3e-34
12	rs9482773	6	127459552	rs9482773	Heel bone mineral density	30048462	1e-300
12	rs9482773	6	127459552	rs9482773	Ultradistal forearm bone mineral density	33097703	3e-10
12	rs9482773	6	127468274	rs7741021	Bone ultrasound measurement (velocity of sound)	28472463	6e-13
12	rs9482773	6	127468274	rs7741021	Bone ultrasound measurement (velocity of sound)	28472463	2e-07
12	rs9482773	6	127468274	rs7741021	Bone ultrasound measurement (velocity of sound)	28472463	3e-07
12	rs9482773	6	127468274	rs7741021	Bone ultrasound measurement (broadband ultrasound attenuation)	28472463	5e-12
12	rs9482773	6	127468274	rs7741021	Heel bone mineral density	28869591	6e-50
12	rs9482773	6	127468274	rs7741021	Heel bone mineral density	28869591	2e-140
12	rs9482773	6	127468274	rs7741021	Heel bone mineral density	28869591	1e-91
12	rs9482773	6	127468274	rs7741021	Fractures	30598549	9e-65
12	rs9482773	6	127468274	rs7741021	Bone properties (heel)	24430505	9e-21
12	rs9482773	6	127468274	rs7741021	Bone properties (heel)	24430505	4e-08
12	rs9482773	6	127468274	rs7741021	Bone properties (heel)	24430505	1e-19
12	rs9482773	6	127468274	rs7741021	Heel bone mineral density	30048462	2E-369
12	rs9482773	6	127468274	rs7741021	Ultradistal forearm bone mineral density	33097703	2e-10
12	rs9482773	6	127471533	rs9491699	LDL cholesterol levels	32203549	2e-11
13	rs1891002	6	151900047	rs1891002	Bone ultrasound measurement (broadband ultrasound attenuation)	28472463	2e-10
13	rs1891002	6	151900047	rs1891002	Heel bone mineral density	30048462	1e-300
13	rs1891002	6	151900047	rs1891002	Ultradistal forearm bone mineral density	33097703	3e-19
13	rs1891002	6	151901409	rs4870044	Bone mineral density (hip)	18445777	2e-07
13	rs1891002	6	151901409	rs4870044	Bone mineral density (spine)	18445777	2e-11
13	rs1891002	6	151901409	rs4870044	Total cholesterol levels	29083408	2e-09
13	rs1891002	6	151901409	rs4870044	Total cholesterol levels	29083408	3e-07
13	rs1891002	6	151901409	rs4870044	Serum alkaline phosphatase levels	33547301	1e-08
13	rs1891002	6	151901802	rs4869739	Bone ultrasound measurement (velocity of sound)	28472463	1e-11
13	rs1891002	6	151901802	rs4869739	Bone properties (heel)	24430505	3e-18
13	rs1891002	6	151901802	rs4869739	Heel bone mineral density	30048462	4E-340
13	rs1891002	6	151907748	rs4869742	Lumbar spine bone mineral density	22504420	4e-35
13	rs1891002	6	151907748	rs4869742	Fractures	30598549	2e-23
13	rs1891002	6	151907748	rs4869742	Chronic myeloid leukemia	21540461	2e-06
13	rs1891002	6	151907748	rs4869742	Ultradistal forearm bone mineral density	33097703	2e-19
13	rs1891002	6	151908012	rs4869744	Heel bone mineral density	28869591	1e-70
13	rs1891002	6	151908012	rs4869744	Heel bone mineral density	28869591	4e-150
13	rs1891002	6	151908012	rs4869744	Heel bone mineral density	28869591	9e-80
13	rs1891002	6	151908012	rs4869744	Heel bone mineral density	30048462	1e-300
13	rs2941741	6	152008780	rs3020331	Bone properties (heel)	24430505	3e-09
13	rs2941741	6	152008780	rs3020331	Bone properties (heel)	24430505	7e-15
13	rs2941741	6	152008780	rs3020331	Heel bone mineral density	30048462	3E-346
13	rs2941741	6	152008982	rs2941741	Heel bone mineral density	28869591	1e-54
13	rs2941741	6	152008982	rs2941741	Heel bone mineral density	28869591	2e-119
13	rs2941741	6	152008982	rs2941741	Heel bone mineral density	28869591	2e-61
13	rs2941741	6	152008982	rs2941741	Heel bone mineral density	30048462	1e-300
13	rs2941741	6	152009638	rs2941740	Bone mineral density (hip)	19801982	2e-10
13	rs2941741	6	152010534	rs2982573	Heel bone mineral density	30598549	1e-138
13	rs2941741	6	152010534	rs2982573	Heel bone mineral density	30048462	1e-300
13	rs2941741	6	152010534	rs2982573	Ultradistal forearm bone mineral density	33097703	2e-08
13	rs2941741	6	152013748	rs2982570	Fractures	30158200	5e-19
15	rs28362709	7	30955539	rs28362709	Heel bone mineral density	30598549	2e-89
15	rs28362709	7	30955539	rs28362709	Heel bone mineral density	30048462	2e-80
15	rs28362709	7	30955539	rs28362709	Ultradistal forearm bone mineral density	33097703	6e-06
15	rs28362709	7	30956489	rs10276670	Heel bone mineral density	30595370	7e-79
15	rs28362709	7	30956489	rs10276670	Heel bone mineral density	28869591	3e-21
15	rs28362709	7	30956489	rs10276670	Heel bone mineral density	28869591	4e-15
15	rs28362709	7	30956489	rs10276670	Heel bone mineral density	28869591	2e-34
15	rs28362709	7	30956489	rs10276670	Fractures	30598549	3e-55
15	rs28362709	7	30956489	rs10276670	Height	30595370	1e-14
15	rs28362709	7	30956489	rs10276670	Heel bone mineral density	30048462	7e-79
16	rs6973667	7	38152863	rs6973667	Heel bone mineral density	30595370	2e-215
16	rs6973667	7	38152863	rs6973667	Ultradistal forearm bone mineral density	33097703	6e-09
16	rs6973667	7	38152923	rs6978070	Heel bone mineral density	30048462	1e-204
16	rs6973667	7	38152923	rs6978070	Ultradistal forearm bone mineral density	33097703	6e-09
17	rs4389863	7	96117918	rs4729260	Bone mineral density (spine)	19801982	2e-10
17	rs4389863	7	96117918	rs4729260	High light scatter reticulocyte count	32888494	3e-11
17	rs4389863	7	96117918	rs4729260	High light scatter reticulocyte percentage of red cells	32888494	1e-12
17	rs4389863	7	96117918	rs4729260	Immature fraction of reticulocytes	32888494	4e-09
17	rs4389863	7	96120675	rs4727338	Femoral neck bone mineral density	22504420	8e-48
17	rs4389863	7	96127355	rs6465508	Fractures	30158200	2e-19
17	rs4389863	7	96133319	rs6965122	Total body bone mineral density	29304378	5e-31
17	rs4389863	7	96133319	rs6965122	Heel bone mineral density	30595370	2e-119
17	rs4389863	7	96133319	rs6965122	Heel bone mineral density	30598549	1e-74
17	rs4389863	7	96133531	rs7781370	Bone mineral density (hip)	19801982	5e-12
17	rs4389863	7	96133871	rs6465510	Total body bone mineral density (age 45-60)	29304378	2e-12
17	rs4389863	7	96134115	rs6465511	Total body bone mineral density	29304378	1e-34
17	rs4389863	7	96134115	rs6465511	Total body bone mineral density (age over 60)	29304378	1e-16
17	rs4389863	7	96135274	rs4440558	Heel bone mineral density	28869591	4e-21
17	rs4389863	7	96135274	rs4440558	Heel bone mineral density	28869591	1e-25
17	rs4389863	7	96135274	rs4440558	Heel bone mineral density	28869591	5e-47
17	rs4389863	7	96135274	rs4440558	Heel bone mineral density	30048462	9e-123
17	rs4389863	7	96154912	rs4448201	Bone ultrasound measurement (velocity of sound)	28472463	2e-07
17	rs4389863	7	96154912	rs4448201	Femoral neck bone mineral density	29499414	3e-20
17	rs4389863	7	96154912	rs4448201	Lumbar spine bone mineral density	29499414	1e-11
18	rs2908007	7	120954908	rs2707518	Brain region volumes	31676860	1e-08
18	rs2908007	7	120954908	rs2707518	Heel bone mineral density	30598549	1e-280
18	rs2908007	7	120954908	rs2707518	Heel bone mineral density	30048462	1e-300
18	rs2908007	7	120954908	rs2707518	Ultradistal forearm bone mineral density	33097703	2e-60
18	rs2908007	7	120956440	rs10254825	Heel bone mineral density	31453325	1e-300
18	rs2908007	7	120956440	rs10254825	Heel bone mineral density variance	31453325	2e-45
18	rs2908007	7	120959155	rs2536195	Heel bone mineral density	28869591	1e-294
18	rs2908007	7	120959155	rs2536195	Heel bone mineral density	28869591	4e-253
18	rs2908007	7	120959155	rs2536195	Heel bone mineral density	28869591	5E-324
18	rs2908007	7	120959155	rs2536195	Heel bone mineral density	30048462	1e-300
18	rs2908007	7	120962164	rs2908007	Bone ultrasound measurement (broadband ultrasound attenuation)	28472463	1e-27
18	rs2908007	7	120962164	rs2908007	Bone ultrasound measurement (broadband ultrasound attenuation)	28472463	4e-27
18	rs2908007	7	120962164	rs2908007	Bone ultrasound measurement (velocity of sound)	28472463	2e-48
18	rs2908007	7	120962164	rs2908007	Bone ultrasound measurement (velocity of sound)	28472463	2e-29
18	rs2908007	7	120962164	rs2908007	Bone ultrasound measurement (broadband ultrasound attenuation)	28472463	1e-51
18	rs2908007	7	120962164	rs2908007	Fractures	30598549	2e-92
18	rs2908007	7	120962164	rs2908007	Bone properties (heel)	24430505	4e-35
18	rs2908007	7	120962164	rs2908007	Bone properties (heel)	24430505	1e-09
18	rs2908007	7	120962164	rs2908007	Bone properties (heel)	24430505	2e-59
18	rs2908007	7	120962164	rs2908007	Heel bone mineral density	30048462	7E-1700
18	rs2908007	7	120962164	rs2908007	Fractures	30158200	2e-39
19	rs117108011	8	119901442	rs117108011	Heel bone mineral density	28869591	1e-13
19	rs117108011	8	119901442	rs117108011	Heel bone mineral density	28869591	5e-11
19	rs117108011	8	119901442	rs117108011	Heel bone mineral density	30048462	2e-37
20	rs1159798	10	54412493	rs1159798	Total body bone mineral density	29304378	1e-09
20	rs1159798	10	54412493	rs1159798	Heel bone mineral density	30598549	4e-41
20	rs1159798	10	54412493	rs1159798	Heel bone mineral density	28869591	1e-40
20	rs1159798	10	54412493	rs1159798	Heel bone mineral density	28869591	2e-24
20	rs1159798	10	54412493	rs1159798	Heel bone mineral density	28869591	9e-67
20	rs1159798	10	54412493	rs1159798	Dickkopf-related protein 1 levels	33067605	5e-65
20	rs1159798	10	54412493	rs1159798	Heel bone mineral density	30048462	4e-182
20	rs10824766	10	54420223	rs7070913	Heel bone mineral density	30048462	1e-300
20	rs10824766	10	54420223	rs7070913	Ultradistal forearm bone mineral density	33097703	4e-07
20	rs10824766	10	54422872	rs12256387	Femoral neck bone mineral density	29499414	1e-06
20	rs10824766	10	54422872	rs12256387	Lumbar spine bone mineral density	29499414	2e-08
20	rs10824766	10	54423398	rs7898709	Dickkopf-related protein 1 levels	33067605	1e-74
20	rs10824766	10	54423853	rs12258451	Total body bone mineral density	29304378	4e-14
20	rs10824766	10	54423853	rs12258451	Total body bone mineral density	29304378	2e-15
20	rs10824766	10	54425325	rs10824760	Total body bone mineral density (age over 60)	29304378	3e-09
20	rs10824766	10	54426489	rs7099953	Heel bone mineral density	28869591	1e-76
20	rs10824766	10	54426489	rs7099953	Heel bone mineral density	28869591	2e-62
20	rs10824766	10	54426489	rs7099953	Heel bone mineral density	28869591	6e-138
20	rs10824766	10	54426489	rs7099953	Heel bone mineral density	30048462	1e-300
20	rs10824766	10	54427825	rs1373004	Lumbar spine bone mineral density	22504420	2e-12
20	rs10824766	10	54434511	rs11003047	Fractures	30158200	1e-32
20	rs10824766	10	54434529	rs11003048	Fractures	30598549	8e-58
20	rs10824766	10	54435422	rs6480949	Bone ultrasound measurement (broadband ultrasound attenuation)	28472463	4e-07
20	rs10824766	10	54437606	rs11003050	Bone ultrasound measurement (velocity of sound)	28472463	4e-07
20	rs10824766	10	54439728	rs7902708	Bone properties (heel)	24430505	1e-08
20	rs10824766	10	54439728	rs7902708	Bone properties (heel)	24430505	5e-15
20	rs10824766	10	54439728	rs7902708	Heel bone mineral density	30048462	3E-393
22	rs1055447	11	47186424	rs1055447	Depressed affect	29942085	6e-12
22	rs1055447	11	47186424	rs1055447	General factor of neuroticism	30867560	5e-08
23	rs4988321	11	68174189	rs4988321	Heel bone mineral density	30598549	2e-35
23	rs4988321	11	68174189	rs4988321	Heel bone mineral density	28869591	2e-11
23	rs4988321	11	68174189	rs4988321	Heel bone mineral density	28869591	3e-23
23	rs4988321	11	68174189	rs4988321	Heel bone mineral density	28869591	7e-15
23	rs4988321	11	68174189	rs4988321	Heel bone mineral density	30048462	2e-87
23	rs4988321	11	68174189	rs4988321	Ultradistal forearm bone mineral density	33097703	2e-06
23	rs4988321	11	68174189	rs4988321	Hip index	34021172	2e-10
25	rs477944	11	86853997	rs597319	Bone ultrasound measurement (velocity of sound)	28472463	4e-14
25	rs477944	11	86853997	rs597319	Bone ultrasound measurement (velocity of sound)	28472463	1e-08
25	rs477944	11	86853997	rs597319	Bone properties (heel)	24430505	8e-14
25	rs477944	11	86853997	rs597319	Bone properties (heel)	24430505	5e-26
25	rs477944	11	86853997	rs597319	Heel bone mineral density	30048462	9e-230
25	rs477944	11	86854309	rs608966	Heel bone mineral density	30595370	9e-261
25	rs477944	11	86857174	rs482339	Heel bone mineral density	30598549	2e-253
25	rs477944	11	86862397	rs636159	Bone ultrasound measurement (velocity of sound)	28472463	4e-07
25	rs477944	11	86868071	rs576679	Fractures	30598549	7e-27
25	rs477944	11	86869577	rs649693	Heel bone mineral density	28869591	3e-30
25	rs477944	11	86869577	rs649693	Heel bone mineral density	28869591	4e-77
25	rs477944	11	86869577	rs649693	Heel bone mineral density	28869591	3e-49
25	rs477944	11	86869577	rs649693	Heel bone mineral density	30048462	3e-250
25	rs477944	11	86870511	rs664398	Lumbar spine bone mineral density	29499414	2e-08
25	rs477944	11	86879011	rs511755	Bone ultrasound measurement (broadband ultrasound attenuation)	28472463	4e-11
25	rs477944	11	86879011	rs511755	Heel bone mineral density	30048462	5e-250
25	rs477944	11	86880458	rs540403	Total body bone mineral density (age 45-60)	29304378	1e-09
25	rs477944	11	86884615	rs603140	Heel bone mineral density	31453325	4e-98
25	rs477944	11	86884615	rs603140	Heel bone mineral density variance	31453325	2e-12
25	rs477944	11	86887931	rs634277	Total body bone mineral density	29304378	2e-23
27	rs215226	12	588604	rs6489548	Height	31562340	5e-16
27	rs215226	12	588604	rs6489548	Heel bone mineral density	28869591	2e-12
27	rs215226	12	588604	rs6489548	Heel bone mineral density	28869591	8e-06
27	rs215226	12	588604	rs6489548	Heel bone mineral density	28869591	5e-07
27	rs215226	12	588604	rs6489548	Heel bone mineral density	30048462	4e-39
27	rs215226	12	588604	rs6489548	Waist circumference adjusted for body mass index	34021172	4e-14
27	rs215226	12	590449	rs215224	Heel bone mineral density	30595370	9e-40
27	rs215226	12	591300	rs215226	Heel bone mineral density	30598549	3e-39
27	rs215226	12	591300	rs215226	Serum sclerostin levels	31170332	5e-49
28	rs2926799	12	49263634	rs2926799	Heel bone mineral density	30595370	3e-30
29	rs5800113	12	94154125	rs1585	Insulin-like growth factor 1 levels	33462484	2e-09
29	rs5800113	12	94180616	rs10859580	Pulse pressure	27841878	4e-08
30	rs11840862	13	42956463	rs11840862	Heel bone mineral density	30048462	6e-118
30	rs11840862	13	42956463	rs11840862	Ultradistal forearm bone mineral density	33097703	1e-13
31	rs4444235	14	54410919	rs4444235	Colorectal cancer	19011631	8e-10
31	rs4444235	14	54410919	rs4444235	Colorectal cancer	29917119	1e-09
31	rs4444235	14	54410919	rs4444235	Colorectal cancer	26151821	5e-08
31	rs4444235	14	54410919	rs4444235	Lung function (FEV1/FVC)	30061609	4e-08
31	rs4444235	14	54410919	rs4444235	Lung function (FEV1/FVC)	30061609	2e-07
32	rs1467561	14	103852725	rs3825566	Hair color	30595370	3e-17
32	rs1467561	14	103860206	rs12889639	Aspartate aminotransferase levels	33547301	1e-10
32	rs1467561	14	103860309	rs12890750	Type 2 diabetes	32541925	3e-09
32	rs1467561	14	103883633	rs11623869	Femoral neck bone mineral density	22504420	5e-16
32	rs1467561	14	103894071	rs62007683	Type 2 diabetes	30297969	3e-08
32	rs1467561	14	103894223	rs62007684	Heel bone mineral density	30598549	5e-104
32	rs1467561	14	103899344	rs62007686	Heel bone mineral density	30595370	1e-106
32	rs1467561	14	103899344	rs62007686	Heel bone mineral density	30048462	2e-91
32	rs1467561	14	103923475	rs2273699	Cutaneous melanoma or hair colour	32341527	1e-16
32	rs1467561	14	103953666	rs55859054	Blond vs. brown/black hair color	30531825	1e-09
32	rs1467561	14	103960026	rs56365443	Type 2 diabetes	32541925	2e-08
35	rs71378512	16	410178	rs71378512	Heel bone mineral density	28869591	1e-25
35	rs71378512	16	410178	rs71378512	Heel bone mineral density	28869591	5e-11
35	rs71378512	16	410178	rs71378512	Heel bone mineral density	28869591	2e-17
35	rs71378512	16	410178	rs71378512	Heel bone mineral density	30048462	5e-77
36	rs62028332	16	51025468	rs62028332	Heel bone mineral density	30595370	2e-61
36	rs62028332	16	51025468	rs62028332	Heel bone mineral density	28869591	5e-17
36	rs62028332	16	51025468	rs62028332	Heel bone mineral density	28869591	7e-09
36	rs62028332	16	51025468	rs62028332	Heel bone mineral density	28869591	7e-10
36	rs62028332	16	51025468	rs62028332	Heel bone mineral density	30048462	5e-62
37	rs60791151	16	55069776	rs4784463	Height	30595370	2e-11
38	rs4790881	17	2045273	rs8072532	Femoral neck bone mineral density	32239398	3e-06
38	rs4790881	17	2045273	rs8072532	Femoral neck bone mineral density and trunk fat mass adjusted by trunk lean mass	32239398	5e-07
38	rs4790881	17	2045273	rs8072532	Coronary artery disease	33020668	5e-19
38	rs4790881	17	2048713	rs7209460	Coronary artery disease	29212778	1e-14
38	rs4790881	17	2048713	rs7209460	Total body bone mineral density	29304378	1e-10
38	rs4790881	17	2048713	rs7209460	Heel bone mineral density	30598549	6e-143
38	rs4790881	17	2048713	rs7209460	Femoral neck bone mineral density	29499414	2e-12
38	rs4790881	17	2053920	rs11657636	Heel bone mineral density	30595370	1e-140
38	rs4790881	17	2064702	rs2873195	Total body bone mineral density	29304378	4e-11
38	rs4790881	17	2068932	rs4790881	Femoral neck bone mineral density	22504420	1e-18
38	rs4790881	17	2068932	rs4790881	Intraocular pressure	29235454	1e-12
39	rs4792909	17	41789965	rs7220711	Bone mineral density (spine)	26733130	3e-06
39	rs4792909	17	41789965	rs7220711	Bone mineral density (hip)	26733130	4e-08
39	rs4792909	17	41796406	rs7209826	Heel bone mineral density	28869591	2e-36
39	rs4792909	17	41796406	rs7209826	Heel bone mineral density	28869591	2e-24
39	rs4792909	17	41796406	rs7209826	Heel bone mineral density	28869591	8e-13
39	rs4792909	17	41796406	rs7209826	Heel bone mineral density	30048462	6e-95
39	rs4792909	17	41798824	rs4792909	Femoral neck bone mineral density	22504420	2e-11
39	rs4792909	17	41798855	rs4793022	Fractures	30598549	5e-41
39	rs4792909	17	41801246	rs7217502	Heel bone mineral density	30598549	1e-29
39	rs4792909	17	41801246	rs7217502	Heel bone mineral density	30048462	2e-96
39	rs80107551	17	41807508	rs76410205	Height	30595370	1e-23
39	rs80107551	17	41807508	rs76410205	Ultradistal forearm bone mineral density	33097703	1e-09
39	rs80107551	17	41819562	rs144691710	Total body bone mineral density	29304378	2e-19
39	rs80107551	17	41826839	rs2741856	Total body bone mineral density (age over 60)	29304378	7e-13
39	rs80107551	17	41826839	rs2741856	Heel bone mineral density	30595370	2e-105
39	rs80107551	17	41826839	rs2741856	Heel bone mineral density	30598549	3e-60
39	rs80107551	17	41826839	rs2741856	Metabolite levels	23823483	8e-06
39	rs80107551	17	41826839	rs2741856	Femoral neck bone mineral density	29499414	3e-11
39	rs80107551	17	41826839	rs2741856	Lumbar spine bone mineral density	29499414	5e-09
39	rs80107551	17	41826839	rs2741856	Heel bone mineral density	30048462	2e-104
39	rs80107551	17	41826839	rs2741856	Fractures	30158200	3e-25
39	rs80107551	17	41826839	rs2741856	Ultradistal forearm bone mineral density	33097703	1e-09
39	rs80107551	17	41858623	rs71382995	Bone mineral density (spine)	26733130	6e-09
39	rs80107551	17	41858623	rs71382995	Bone mineral density (hip)	26733130	5e-10
39	rs80107551	17	41904372	rs12950756	Total body bone mineral density	29304378	4e-15
41	rs4430817	18	13659019	rs2040189	Liver enzyme levels (alkaline phosphatase)	33972514	2e-13
41	rs4430817	18	13660590	rs12956554	Serum alkaline phosphatase levels	33547301	1e-08
41	rs4430817	18	13708574	rs4796995	Femoral neck bone mineral density	22504420	5e-08
41	rs4430817	18	13708574	rs4796995	Fractures	30598549	2e-27
41	rs4430817	18	13719510	rs4635400	Heel bone mineral density	30595370	1e-150
41	rs4430817	18	13719510	rs4635400	Heel bone mineral density	30598549	3e-123
41	rs4430817	18	13719510	rs4635400	Heel bone mineral density	30048462	3e-140
41	rs4430817	18	13719510	rs4635400	Fractures	30158200	1e-18
41	rs4430817	18	13722308	rs1941749	Heel bone mineral density	28869591	4e-43
41	rs4430817	18	13722308	rs1941749	Heel bone mineral density	28869591	2e-24
41	rs4430817	18	13722308	rs1941749	Heel bone mineral density	28869591	6e-18
41	rs4430817	18	13722308	rs1941749	Heel bone mineral density	30048462	4e-140
42	rs77865749	18	77195813	rs11664153	Metabolite levels	23823483	3e-06
42	rs77865749	18	77220616	rs7236492	Chronic inflammatory diseases (ankylosing spondylitis, Crohn's disease, psoriasis, primary sclerosing cholangitis, ulcerative colitis) (pleiotropy)	26974007	1e-07
42	rs77865749	18	77220616	rs7236492	Inflammatory bowel disease	26192919	1e-08
42	rs77865749	18	77220616	rs7236492	Crohn's disease	26192919	9e-09
42	rs77865749	18	77236259	rs112187368	Hypothyroidism	30595370	6e-09
43	rs11088458	21	40350120	rs11088458	Heel bone mineral density	30595370	1e-113
43	rs11088458	21	40350120	rs11088458	Heel bone mineral density	30598549	4e-86
43	rs11088458	21	40350120	rs11088458	Heel bone mineral density	28869591	4e-31
43	rs11088458	21	40350120	rs11088458	Heel bone mineral density	28869591	2e-23
43	rs11088458	21	40350120	rs11088458	Heel bone mineral density	28869591	6e-11
43	rs11088458	21	40350120	rs11088458	Heel bone mineral density	30048462	6e-99
	Lookup was performed 2022-09-15 using the GWAS catalog. The statistical tests used for the analyses in the different data sets used are given in corresponding publications given in column G

## Sheet: Supplementary Table 8
	Supplementary Table 8 Functional annotation of conditionally independent SNPs (highlighted in bold) and linked SNPs (r2>0.8) to identify coding variants
	Locus	Leading SNP	Proxy SNP	chr	pos	r2	nearestGene	dist	func	exonic_func	exon
	1	rs9287237	rs12044944	1	240581653	0.819133	FMN2	0	intronic
	1	rs9287237	rs1414660	1	240586695	0.838287	FMN2	0	intronic
	1	rs9287237	rs9661787	1	240592636	0.88612	FMN2	0	intronic
	1	rs9287237	rs9287237	1	240597214	1	FMN2	0	intronic
	2	rs6726855	rs10490046	2	40630678	0.845819	SLC8A1	0	intronic
	2	rs6726855	rs10490045	2	40631355	0.85494	SLC8A1	0	intronic
	2	rs6726855	rs6726855	2	40636180	1	SLC8A1	0	intronic
	2	rs6726855	rs6755144	2	40636240	0.892353	SLC8A1	0	intronic
	3	rs687914	rs687914	2	45878760	1	PRKCE	0	UTR5
	4	rs4671960	rs6545420	2	54744093	0.927127	SPTBN1:AC092839.3	0:0	ncRNA_intronic
	4	rs4671960	rs6545421	2	54744111	0.882408	SPTBN1:AC092839.3	0:0	ncRNA_intronic
	4	rs4671960	rs56917850	2	54744266	0.867567	SPTBN1:AC092839.3	0:0	ncRNA_intronic
	4	rs4671960	rs71750543	2	54745083	0.855583	SPTBN1:AC092839.3	0:0	ncRNA_intronic
	4	rs4671960	rs1802889	2	54756740	0.909785	SPTBN1:AC092839.3:RPL23AP32	0:0:0	ncRNA_exonic
	4	rs4671960	rs4671950	2	54759730	0.901646	SPTBN1:AC092839.3	0:0	ncRNA_intronic
	4	rs4671960	rs4514918	2	54760820	0.92722	SPTBN1:AC092839.3	0:0	ncRNA_intronic
	4	rs4671960	rs4233954	2	54760980	0.931643	SPTBN1:AC092839.3	0:0	ncRNA_intronic
	4	rs4671960	rs4671953	2	54761076	0.822103	SPTBN1:AC092839.3	0:0	ncRNA_intronic
	4	rs4671960	rs10165490	2	54761533	0.931643	SPTBN1:AC092839.3	0:0	ncRNA_intronic
	4	rs4671960	rs13399435	2	54767595	0.931643	SPTBN1:AC092839.3	0:0	ncRNA_intronic
	4	rs4671960	rs4671954	2	54772104	0.897191	SPTBN1	0	intronic
	4	rs4671960	rs4671955	2	54772275	0.800334	SPTBN1	0	intronic
	4	rs4671960	rs4671956	2	54773755	0.800334	SPTBN1:AC092839.4	0:0	ncRNA_exonic
	4	rs4671960	rs17344044	2	54776627	0.914605	SPTBN1	0	intronic
	4	rs4671960	rs11898012	2	54777576	0.936096	SPTBN1	0	intronic
	4	rs4671960	rs13016942	2	54779234	0.800334	SPTBN1	0	intronic
	4	rs4671960	rs17344072	2	54779278	0.800334	SPTBN1	0	intronic
	4	rs4671960	rs66516905	2	54779700	0.936096	SPTBN1	0	intronic
	4	rs4671960	rs10656687	2	54783793	0.806231	SPTBN1	0	intronic
	4	rs4671960	rs11892788	2	54784108	0.826883	SPTBN1	0	intronic
	4	rs4671960	rs12713260	2	54786491	0.841344	SPTBN1	0	intronic
	4	rs4671960	rs12468469	2	54786615	0.841344	SPTBN1	0	intronic
	4	rs4671960	rs10682626	2	54788579	0.837123	SPTBN1	0	intronic
	4	rs4671960	rs11885703	2	54790772	0.845168	SPTBN1	0	intronic
	4	rs4671960	rs4455199	2	54792110	0.857163	SPTBN1	0	intronic
	4	rs4671960	rs4671960	2	54798541	1	SPTBN1	0	intronic
	4	rs4671960	rs4671961	2	54798596	1	SPTBN1	0	intronic
	4	rs4671960	rs28477735	2	54803210	0.823562	SPTBN1	0	intronic
	4	rs4671960	rs28517733	2	54803211	0.823562	SPTBN1	0	intronic
	4	rs4671960	rs10180713	2	54804693	0.84094	SPTBN1	0	intronic
	4	rs4671960	rs6732949	2	54809786	0.853281	SPTBN1	0	intronic
	4	rs4671960	rs7607451	2	54814215	0.842075	SPTBN1	0	intronic
	4	rs4671960	rs6706372	2	54815320	0.857163	SPTBN1	0	intronic
	4	rs4671960	rs6545434	2	54818921	0.857163	SPTBN1	0	intronic
	4	rs4671960	rs6731661	2	54821704	0.853281	SPTBN1	0	intronic
	4	rs4671960	rs6735813	2	54822918	0.853281	SPTBN1	0	intronic
	4	rs4671960	rs11354763	2	54825605	0.857163	SPTBN1	0	intronic
	4	rs4671960	rs4444573	2	54827079	0.853281	SPTBN1	0	intronic
	4	rs4671960	rs6734658	2	54827933	0.857163	SPTBN1	0	intronic
	4	rs4671960	rs1541854	2	54828943	0.857163	SPTBN1	0	intronic
	4	rs4671960	rs4530405	2	54830685	0.853281	SPTBN1	0	intronic
	4	rs4671960	rs6748816	2	54836340	0.852892	SPTBN1	0	intronic
	4	rs4671960	rs3796014	2	54839276	0.849017	SPTBN1	0	intronic
	4	rs4671960	rs34183707	2	54840447	0.857163	SPTBN1	0	intronic
	4	rs4671960	rs12467581	2	54840552	0.857163	SPTBN1	0	intronic
	4	rs4671960	rs4519562	2	54841209	0.857163	SPTBN1	0	intronic
	4	rs4671960	rs11321438	2	54842273	0.853281	SPTBN1	0	intronic
	4	rs4671960	rs2941595	2	54844422	0.853281	SPTBN1	0	intronic
	4	rs4671960	rs34138479	2	54847613	0.853281	SPTBN1	0	intronic
	4	rs4671960	rs2971887	2	54855137	0.84094	SPTBN1	0	intronic
	4	rs4671960	rs2941586	2	54885314	0.843529	SPTBN1	0	intronic
	4	rs4671960	rs2941587	2	54888497	0.843921	SPTBN1:AC093110.3	0:0	ncRNA_exonic
	4	rs4671960	rs2971879	2	54888533	0.844782	SPTBN1:AC093110.3	0:0	ncRNA_intronic
	4	rs4671960	rs2971877	2	54889136	0.833826	SPTBN1:AC093110.3	0:0	ncRNA_intronic
	4	rs4671960	rs1047499	2	54889390	0.834563	SPTBN1:AC093110.3	0:0	ncRNA_intronic
	4	rs4671960	rs2292356	2	54892800	0.843921	SPTBN1	0	intronic
	4	rs4671960	rs2292357	2	54892805	0.803075	SPTBN1	0	intronic
	4	rs4671960	rs907135	2	54894043	0.803393	SPTBN1	0	intronic
	4	rs4671960	rs2971875	2	54901134	0.847236	SPTBN1	4321	intergenic
	4	rs4671960	rs354227	2	54920177	0.855583	SPTBN1	23364	intergenic
	4	rs4671960	rs354214	2	54928031	0.851965	EML6	22604	intergenic
	4	rs4671960	rs187124	2	54930891	0.849348	EML6	19744	intergenic
	4	rs4671960	rs168503	2	54933177	0.840042	EML6	17458	intergenic
	4	rs4671960	rs191628	2	54933461	0.840042	EML6	17174	intergenic
	4	rs4671960	rs354209	2	54934253	0.830461	EML6	16382	intergenic
	4	rs4671960	rs2567835	2	54934430	0.830461	EML6	16205	intergenic
	4	rs4671960	rs354189	2	54939661	0.83337	EML6	10974	intergenic
	4	rs4671960	rs2631834	2	54943102	0.826417	EML6	7533	intergenic
	4	rs4671960	rs1821138	2	54946011	0.826417	EML6	4624	intergenic
	4	rs4671960	rs2971889	2	54948258	0.829281	EML6	2377	intergenic
	4	rs4671960	rs354236	2	54962829	0.811055	EML6	0	intronic
	4	rs4671960	rs168508	2	54962924	0.811055	EML6	0	intronic
	4	rs4671960	rs17416806	2	54963390	0.811055	EML6	0	intronic
	5	rs55983207	rs55983207	2	119529829	1	RP11-19E11.1	61446	intergenic
	5	rs144279715	rs141795717	2	119539208	1	RP11-19E11.1	52067	intergenic
	5	rs144279715	rs11692564	2	119545994	1	RP11-19E11.1	45281	intergenic
	5	rs144279715	rs144279715	2	119548256	1	RP11-19E11.1	43019	intergenic
	5	rs144279715	rs147372226	2	119551585	1	RP11-19E11.1	39690	intergenic
	5	rs144279715	rs192727592	2	119556349	1	RP11-19E11.1	34926	intergenic
	5	rs144279715	rs11675517	2	119561612	1	RP11-19E11.1	29663	intergenic
	6	rs10931982	rs10931982	2	202832130	1	AC007358.1	14070	intergenic
	7	rs419918	rs387329	3	41111035	0.92528	RP11-372H2.1	92742	intergenic
	7	rs419918	rs376362	3	41111939	0.929231	RP11-372H2.1	91838	intergenic
	7	rs419918	rs62259232	3	41112656	0.964747	RP11-372H2.1	91121	intergenic
	7	rs419918	rs416486	3	41113076	0.921345	RP11-372H2.1	90701	intergenic
	7	rs419918	rs11717807	3	41113327	0.92528	RP11-372H2.1	90450	intergenic
	7	rs419918	rs384934	3	41114867	0.911171	RP11-372H2.1	88910	intergenic
	7	rs419918	rs391459	3	41116506	0.953331	RP11-372H2.1	87271	intergenic
	7	rs419918	rs436705	3	41116831	0.9124	RP11-372H2.1	86946	intergenic
	7	rs419918	rs107236	3	41117745	0.934679	RP11-372H2.1	86032	intergenic
	7	rs419918	rs442115	3	41118450	0.980209	RP11-372H2.1	85327	intergenic
	7	rs419918	rs75016198	3	41118869	1	RP11-372H2.1	84908	intergenic
	7	rs419918	rs419918	3	41118898	1	RP11-372H2.1	84879	intergenic
	7	rs419918	rs412476	3	41119680	0.960631	RP11-372H2.1	84097	intergenic
	7	rs419918	rs431867	3	41119907	0.960631	RP11-372H2.1	83870	intergenic
	7	rs419918	rs431052	3	41120307	0.915323	RP11-372H2.1	83470	intergenic
	7	rs419918	rs430848	3	41120417	0.956514	RP11-372H2.1	83360	intergenic
	7	rs419918	rs436448	3	41121251	0.930432	RP11-372H2.1	82526	intergenic
	7	rs419918	rs383911	3	41122345	0.956514	RP11-372H2.1	81432	intergenic
	7	rs419918	rs422623	3	41123512	0.980047	RP11-372H2.1	80265	intergenic
	7	rs419918	rs10490823	3	41123735	0.968199	RP11-372H2.1	80042	intergenic
	7	rs419918	rs370387	3	41123984	0.972156	RP11-372H2.1	79793	intergenic
	7	rs419918	rs406589	3	41125313	0.925797	RP11-372H2.1	78464	intergenic
	7	rs419918	rs417052	3	41125962	0.889898	RP11-372H2.1	77815	intergenic
	7	rs419918	rs384097	3	41126731	0.948861	RP11-372H2.1	77046	intergenic
	7	rs419918	rs447911	3	41127046	0.941192	RP11-372H2.1	76731	intergenic
	7	rs419918	rs401680	3	41127094	0.941192	RP11-372H2.1	76683	intergenic
	7	rs419918	3:41127215:A:C	3	41127215	0.885946	RP11-372H2.1	76562	intergenic
	7	rs419918	rs385905	3	41127511	0.925909	RP11-372H2.1	76266	intergenic
	7	rs419918	rs444561	3	41127606	0.915323	RP11-372H2.1	76171	intergenic
	7	rs419918	rs430727	3	41128564	0.925909	RP11-372H2.1	75213	intergenic
	7	rs419918	rs430577	3	41128594	0.944891	RP11-372H2.1	75183	intergenic
	7	rs419918	rs415997	3	41129297	0.964243	RP11-372H2.1	74480	intergenic
	7	rs419918	rs2067180	3	41130662	0.968193	RP11-372H2.1	73115	intergenic
	7	rs419918	rs367027	3	41133421	0.93732	RP11-372H2.1	70356	intergenic
	7	rs419918	rs450615	3	41133610	0.952618	RP11-372H2.1	70167	intergenic
	7	rs419918	rs447408	3	41134727	0.960426	RP11-372H2.1	69050	intergenic
	7	rs419918	rs411124	3	41135363	0.941006	RP11-372H2.1	68414	intergenic
	7	rs419918	rs380893	3	41135633	0.922064	RP11-372H2.1	68144	intergenic
	7	rs419918	rs440719	3	41136055	0.93732	RP11-372H2.1	67722	intergenic
	7	rs419918	rs2067235	3	41136221	0.93732	RP11-372H2.1	67556	intergenic
	7	rs419918	rs55908060	3	41136285	0.92935	RP11-372H2.1	67492	intergenic
	7	rs419918	rs428903	3	41136713	0.93732	RP11-372H2.1	67064	intergenic
	7	rs419918	rs107253	3	41137232	0.92935	RP11-372H2.1	66545	intergenic
	7	rs419918	rs87938	3	41137672	0.922064	RP11-372H2.1	66105	intergenic
	7	rs419918	rs87939	3	41137844	0.937069	RP11-372H2.1	65933	intergenic
	7	rs419918	rs428510	3	41138172	0.922064	RP11-372H2.1	65605	intergenic
	7	rs419918	rs399996	3	41138550	0.92109	RP11-372H2.1	65227	intergenic
	7	rs419918	rs378967	3	41139102	0.92109	RP11-372H2.1	64675	intergenic
	7	rs419918	rs62260279	3	41140284	0.89102	RP11-372H2.1	63493	intergenic
	7	rs419918	rs423937	3	41140413	0.905455	RP11-372H2.1	63364	intergenic
	7	rs419918	rs368006	3	41141192	0.905455	RP11-372H2.1	62585	intergenic
	7	rs419918	rs386132	3	41142576	0.901797	RP11-372H2.1	61201	intergenic
	7	rs419918	rs398993	3	41143191	0.893268	RP11-372H2.1	60586	intergenic
	7	rs419918	rs423170	3	41145025	0.846723	RP11-372H2.1	58752	intergenic
	7	rs419918	rs2024219	3	41146355	0.894516	RP11-372H2.1	57422	intergenic
	7	rs419918	rs446717	3	41147757	0.879581	RP11-372H2.1	56020	intergenic
	7	rs419918	rs440640	3	41147769	0.875979	RP11-372H2.1	56008	intergenic
	7	rs419918	rs12488439	3	41147971	0.890929	RP11-372H2.1	55806	intergenic
	7	rs419918	rs436792	3	41153124	0.875427	RP11-372H2.1	50653	intergenic
	7	rs419918	rs436767	3	41153171	0.901797	RP11-372H2.1	50606	intergenic
	7	rs419918	rs389264	3	41153556	0.886611	RP11-372H2.1	50221	intergenic
	7	rs419918	rs4973920	3	41155345	0.850229	RP11-372H2.1	48432	intergenic
	7	rs419918	rs108606	3	41155615	0.853046	RP11-372H2.1	48162	intergenic
	7	rs419918	rs554045969	3	41156571	0.816217	RP11-372H2.1	47206	intergenic
	7	rs419918	rs6772565	3	41157267	0.839853	RP11-372H2.1	46510	intergenic
	7	rs419918	rs10647227	3	41157310	0.821752	RP11-372H2.1	46467	intergenic
	7	rs419918	rs1984856	3	41157575	0.832359	RP11-372H2.1	46202	intergenic
	7	rs419918	rs1156916	3	41158322	0.83577	RP11-372H2.1	45455	intergenic
	7	rs419918	rs9820407	3	41159224	0.817714	RP11-372H2.1	44553	intergenic
	7	rs419918	rs9878224	3	41159226	0.813688	RP11-372H2.1	44551	intergenic
	7	rs419918	rs4437116	3	41161343	0.832562	RP11-372H2.1	42434	intergenic
	7	rs419918	rs6762550	3	41161576	0.832562	RP11-372H2.1	42201	intergenic
	7	rs419918	rs11720396	3	41162974	0.835594	RP11-372H2.1	40803	intergenic
	7	rs419918	rs7609599	3	41164756	0.814419	RP11-372H2.1	39021	intergenic
	7	rs419918	rs7642431	3	41164908	0.817611	RP11-372H2.1	38869	intergenic
	7	rs419918	rs6599143	3	41165616	0.804016	RP11-372H2.1	38161	intergenic
	7	rs419918	rs140891695	3	41165731	0.828481	RP11-372H2.1	38046	intergenic
	7	rs419918	rs34695788	3	41166131	0.828481	RP11-372H2.1	37646	intergenic
	7	rs419918	rs35135108	3	41166291	0.828481	RP11-372H2.1	37486	intergenic
	7	rs419918	rs4974070	3	41167353	0.835998	RP11-372H2.1	36424	intergenic
	7	rs419918	rs11307369	3	41167702	0.847737	RP11-372H2.1	36075	intergenic
	7	rs419918	rs17280306	3	41168084	0.847737	RP11-372H2.1	35693	intergenic
	7	rs419918	rs378422	3	41168253	0.835998	RP11-372H2.1	35524	intergenic
	7	rs419918	rs7621892	3	41168607	0.835998	RP11-372H2.1	35170	intergenic
	7	rs419918	rs417183	3	41168852	0.842482	RP11-372H2.1	34925	intergenic
	7	rs419918	rs7632244	3	41168955	0.847737	RP11-372H2.1	34822	intergenic
	7	rs419918	rs2371447	3	41171177	0.828481	RP11-372H2.1	32600	intergenic
	7	rs419918	3:41171732:C:T	3	41171732	0.828481	RP11-372H2.1	32045	intergenic
	7	rs419918	rs369145	3	41174299	0.810514	RP11-372H2.1	29478	intergenic
	7	rs419918	rs374668	3	41175092	0.813688	RP11-372H2.1	28685	intergenic
	7	rs419918	rs58183061	3	41175322	0.825302	RP11-372H2.1	28455	intergenic
	8	rs78520297	rs56079856	4	994011	0.954542	IDUA	0	intronic
	8	rs78520297	rs3755955	4	994414	0.954542	IDUA	0	exonic	nonsynonymous SNV	exon2
	8	rs78520297	rs3733342	4	994982	0.943199	IDUA	0	intronic
	8	rs78520297	rs3733341	4	995107	0.943199	IDUA	0	intronic
	8	rs78520297	rs6815946	4	995305	0.93717	IDUA	0	exonic	synonymous SNV	exon4
	8	rs78520297	rs6829789	4	995422	0.943199	IDUA	0	intronic
	8	rs78520297	4:995459:C:T	4	995459	0.943199	IDUA	0	intronic
	8	rs78520297	rs6830825	4	995919	0.943199	IDUA	0	exonic	nonsynonymous SNV	exon5
	8	rs78520297	rs6811373	4	995997	0.93717	IDUA	0	exonic	nonsynonymous SNV	exon5
	8	rs78520297	rs6831021	4	996012	0.943199	IDUA	0	exonic	nonsynonymous SNV	exon5
	8	rs78520297	rs6831280	4	996165	0.922859	IDUA	0	exonic	nonsynonymous SNV	exon7
	8	rs78520297	rs6836258	4	996248	0.943199	IDUA	0	exonic	synonymous SNV	exon7
	8	rs78520297	rs150523349	4	996501	0.948753	IDUA	0	intronic
	8	rs78520297	rs115790973	4	996560	0.943199	IDUA	0	exonic	synonymous SNV	exon8
	8	rs78520297	rs73066479	4	996690	0.943199	IDUA	0	exonic	nonsynonymous SNV	exon8
	8	rs78520297	rs115134980	4	996768	0.93717	IDUA	0	intronic
	8	rs78520297	rs115929690	4	996888	0.943199	IDUA	0	exonic	synonymous SNV	exon9
	8	rs78520297	rs188458034	4	996986	0.826986	IDUA	0	intronic
	8	rs78520297	rs2305488	4	997485	0.92026	IDUA	0	intronic
	8	rs78520297	rs6827815	4	999445	0.930049	IDUA	1128	intergenic
	8	rs78520297	rs76048788	4	999470	0.966798	IDUA	1153	intergenic
	8	rs4505759	rs4505759	4	1003022	1	FGFRL1	701	upstream
	8	rs78520297	rs79664023	4	1004863	1	FGFRL1	0	UTR5
	8	rs78520297	rs78520297	4	1004864	1	FGFRL1	0	UTR5
	8	rs78520297	rs76051363	4	1006987	0.986741	FGFRL1	0	intronic
	8	rs78520297	rs79574529	4	1007235	0.986741	FGFRL1	0	intronic
	8	rs78520297	rs56396408	4	1008386	0.986741	FGFRL1	0	intronic
	8	rs78520297	rs74569579	4	1008972	0.941218	FGFRL1	0	intronic
	8	rs78520297	rs55639339	4	1009917	0.986741	FGFRL1	0	intronic
	8	rs78520297	rs4647934	4	1016279	0.986741	FGFRL1	0	intronic
	8	rs78520297	rs73070422	4	1016645	0.986741	FGFRL1	0	intronic
	8	rs78520297	rs576348147	4	1016803	0.960093	FGFRL1	0	intronic
	8	rs78520297	rs56398186	4	1019654	0.973424	FGFRL1	0	UTR3
	8	rs78520297	rs4647940	4	1020391	0.980042	FGFRL1	0	UTR3
	8	rs113061374	rs112069922	4	1034997	1	RP11-460I19.2	12236	intergenic
	8	rs113061374	rs113061374	4	1052662	1	RNF212	0	intronic
	8	rs113061374	rs111572776	4	1052762	1	RNF212	0	intronic
	8	rs113061374	4:1118064:G:T	4	1118064	0.922922	RP11-20I20.2:TMED11P	0:0	ncRNA_intronic
	8	rs113061374	4:1118064:A:G	4	1118064	0.922922	RP11-20I20.2:TMED11P	0:0	NA
	8	rs113061374	rs111388896	4	1159866	0.950404	SPON2	853	downstream
	8	rs113061374	rs113727613	4	1170587	0.974625	SPON2	0	intronic
	8	rs113061374	rs113963956	4	1192775	0.974625	SPON2	0	intronic
	8	rs113061374	rs111227886	4	1199518	0.901456	SPON2	0	intronic
	8	rs113061374	rs115152027	4	1217078	0.901456	CTBP1	0	intronic
	8	rs113061374	rs75017660	4	1290516	0.948717	MAEA	0	intronic
	8	rs113061374	4:1332142:C:T	4	1332142	0.922922	MAEA	0	intronic
	8	rs113061374	rs111391498	4	1341553	0.948717	UVSSA	0	UTR5
	9	rs4395467	rs2627702	4	88577419	0.802903	RP11-742B18.1:DMP1	0:0	ncRNA_intronic
	9	rs4395467	rs1545735	4	88578487	0.802903	RP11-742B18.1:DMP1	0:0	ncRNA_exonic
	9	rs4395467	rs2627725	4	88585079	0.802903	RP11-742B18.1:DMP1	0:0	ncRNA_intronic
	9	rs4395467	rs3102429	4	88585847	0.802903	RP11-742B18.1	0	ncRNA_intronic
	9	rs4395467	rs2615494	4	88591370	0.807315	RP11-742B18.1	0	ncRNA_intronic
	9	rs4395467	rs2615493	4	88591376	0.807315	RP11-742B18.1	0	ncRNA_intronic
	9	rs4395467	rs147973694	4	88598726	0.805744	RP11-742B18.1	0	ncRNA_intronic
	9	rs4395467	rs10022696	4	88601505	0.810147	RP11-742B18.1	0	ncRNA_intronic
	9	rs4395467	rs28611111	4	88602271	0.810147	RP11-742B18.1	0	ncRNA_intronic
	9	rs4395467	rs7660200	4	88605529	0.810147	RP11-742B18.1	0	ncRNA_intronic
	9	rs4395467	rs11727162	4	88606761	0.907482	RP11-742B18.1	0	ncRNA_intronic
	9	rs4395467	rs11735513	4	88606996	0.853441	RP11-742B18.1	0	ncRNA_intronic
	9	rs4395467	rs11097166	4	88611344	0.988007	RP11-742B18.1	0	ncRNA_intronic
	9	rs4395467	rs6857334	4	88617114	0.988007	RP11-742B18.1	0	ncRNA_intronic
	9	rs4395467	rs10030625	4	88619726	0.988007	RP11-742B18.1	0	ncRNA_intronic
	9	rs4395467	rs2869704	4	88629174	0.995975	RP11-742B18.1	0	ncRNA_intronic
	9	rs4395467	rs6813055	4	88630031	0.995975	RP11-742B18.1	0	ncRNA_intronic
	9	rs4395467	rs4470590	4	88630682	0.995975	RP11-742B18.1	0	ncRNA_intronic
	9	rs4395467	rs4385014	4	88631853	0.995975	RP11-742B18.1	0	ncRNA_intronic
	9	rs4395467	rs185108142	4	88633335	0.991951	RP11-742B18.1	0	ncRNA_intronic
	9	rs4395467	rs4693858	4	88636965	0.995975	RP11-742B18.1	0	ncRNA_intronic
	9	rs4395467	rs10027653	4	88639876	0.995975	RP11-742B18.1	0	ncRNA_intronic
	9	rs4395467	rs10016081	4	88640064	0.995975	RP11-742B18.1	0	ncRNA_intronic
	9	rs4395467	rs11722021	4	88642778	1	RP11-742B18.1	0	ncRNA_intronic
	9	rs4395467	rs4395467	4	88645344	1	RP11-742B18.1	0	ncRNA_intronic
	9	rs4395467	rs4287972	4	88645798	0.918956	RP11-742B18.1	0	ncRNA_intronic
	9	rs4395467	rs36020450	4	88645944	0.897104	RP11-742B18.1	0	ncRNA_intronic
	9	rs4395467	rs10024321	4	88647674	0.892721	RP11-742B18.1	0	ncRNA_intronic
	9	rs4395467	rs2627692	4	88649369	0.963706	RP11-742B18.1	0	ncRNA_intronic
	10	rs3957282	rs370093193	6	44844371	1	SUPT3H	0	intronic
	10	rs3957282	rs9463048	6	44847137	1	SUPT3H	0	intronic
	10	rs3957282	rs112778827	6	44847529	1	SUPT3H	0	intronic
	10	rs3957282	rs530011299	6	44848982	0.887666	SUPT3H	0	intronic
	10	rs3957282	rs548458612	6	44848983	0.887666	SUPT3H	0	intronic
	10	rs3957282	rs3957282	6	44867836	1	SUPT3H	0	intronic
	10	rs3957282	rs9463052	6	44873800	1	SUPT3H	0	intronic
	10	rs3957282	rs77971312	6	44980131	0.967542	SUPT3H	0	intronic
	10	rs3957282	rs76568697	6	45029325	0.983734	SUPT3H	0	intronic
	10	rs3957282	rs185421084	6	45050819	0.983734	SUPT3H	0	intronic
	10	rs3957282	rs17209608	6	45056086	1	SUPT3H	0	intronic
	10	rs3957282	rs149709887	6	45072425	1	SUPT3H	0	intronic
	10	rs3957282	6:45092002:T:TAA	6	45092002	0.896261	SUPT3H	0	intronic
	10	rs3957282	6:45092002:T:TA	6	45092002	0.896261	SUPT3H	0	NA
	10	rs3957282	rs75196288	6	45092814	1	SUPT3H	0	intronic
	10	rs3957282	rs75230517	6	45106438	0.983927	SUPT3H	0	intronic
	10	rs3957282	rs112404981	6	45122844	0.967542	SUPT3H	0	intronic
	10	rs3957282	rs144441806	6	45149167	1	SUPT3H	0	intronic
	10	rs3957282	rs191485704	6	45153183	1	SUPT3H	0	intronic
	10	rs3957282	rs183798784	6	45153184	1	SUPT3H	0	intronic
	10	rs3957282	rs75523462	6	45157720	0.983734	SUPT3H	0	intronic
	10	rs3957282	rs78538880	6	45160896	1	SUPT3H	0	intronic
	10	rs3957282	rs113478679	6	45199141	0.983734	SUPT3H	0	intronic
	10	rs3957282	rs79918639	6	45230039	0.983927	SUPT3H	0	intronic
	10	rs3957282	rs144613684	6	45254507	1	SUPT3H	0	intronic
	10	rs3957282	rs138245012	6	45275971	0.983927	SUPT3H	0	intronic
	10	rs3957282	rs113473052	6	45283517	0.983734	SUPT3H	0	intronic
	10	rs3957282	rs115695595	6	45300097	1	SUPT3H:RUNX2	0:0	intronic
	10	rs3957282	rs111469485	6	45310155	1	SUPT3H:RUNX2	0:0	intronic
	10	rs3957282	rs142025540	6	45330821	1	SUPT3H:RUNX2	0:0	intronic
	10	rs3957282	rs111928541	6	45341391	1	SUPT3H:RUNX2	0:0	intronic
	10	rs3957282	rs9472477	6	45349509	0.893724	RUNX2	0	intronic
	10	rs3957282	rs73441910	6	45352011	0.893724	RUNX2	0	intronic
	10	rs3957282	rs9472482	6	45358429	0.891576	RUNX2	0	intronic
	10	rs3957282	rs144174836	6	45366728	0.905925	RUNX2	0	intronic
	10	rs3957282	rs148641889	6	45370884	0.905925	RUNX2	0	intronic
	10	rs3957282	rs549531306	6	45380411	0.813115	RUNX2	0	intronic
	10	rs3957282	rs79608764	6	45386202	0.905925	RUNX2	0	intronic
	10	rs3957282	rs113308638	6	45392296	0.8868	RUNX2	0	intronic
	10	rs3957282	rs9472489	6	45393895	0.905925	RUNX2	0	intronic
	10	rs3957282	rs13437231	6	45394741	0.905925	RUNX2	0	intronic
	10	rs3957282	rs565953603	6	45396592	0.90278	RUNX2	0	intronic
	10	rs3957282	rs112084677	6	45397605	0.82362	RUNX2	0	intronic
	10	rs3957282	rs9463087	6	45401698	0.905925	RUNX2	0	intronic
	10	rs3957282	rs113166183	6	45404089	0.877615	RUNX2	0	intronic
	10	rs3957282	rs74587175	6	45404170	0.875515	RUNX2	0	intronic
	11	rs915125	rs915125	6	82463376	1	FAM46A	884	upstream
	11	rs915125	rs3085271	6	82463477	0.868515	FAM46A	985	upstream
	11	rs915125	rs171835	6	82464987	0.862856	FAM46A	2495	intergenic
	12	rs577721086	rs577721086	6	127440047	1	RSPO3	0	UTR5
	12	rs9482773	rs9482770	6	127443092	0.887314	RSPO3	0	intronic
	12	rs9482773	rs9482772	6	127446790	0.887314	RSPO3	0	intronic
	12	rs9482773	rs1936806	6	127451665	0.891209	RSPO3	0	intronic
	12	rs577721086	rs72959041	6	127454893	0.979138	RSPO3	0	intronic
	12	rs9482773	rs9491697	6	127456122	0.930611	RSPO3	0	intronic
	12	rs9482773	rs9482773	6	127459552	1	RSPO3	0	intronic
	12	rs9482773	rs9285458	6	127463645	0.825831	RSPO3	0	intronic
	12	rs9482773	rs5879839	6	127467444	0.81931	RSPO3	0	intronic
	12	rs9482773	rs7741021	6	127468274	1	RSPO3	0	intronic
	12	rs9482773	rs56071319	6	127471308	0.816608	RSPO3	0	intronic
	12	rs9482773	rs9491699	6	127471533	0.996018	RSPO3	0	intronic
	12	rs9482773	rs3734626	6	127471791	0.819848	RSPO3	0	intronic
	12	rs9482773	rs6932207	6	127472624	0.819848	RSPO3	0	intronic
	12	rs9482773	rs13204656	6	127474682	0.816608	RSPO3	0	intronic
	12	rs9482773	rs17054398	6	127478946	0.819848	RSPO3	0	intronic
	12	rs9482773	rs56041284	6	127479290	0.819848	RSPO3	0	intronic
	12	rs9482773	rs11154386	6	127481810	0.81717	RSPO3	0	intronic
	12	rs9482773	rs9491700	6	127482008	0.81717	RSPO3	0	intronic
	12	rs9482773	rs9491701	6	127482207	0.81717	RSPO3	0	intronic
	12	rs9482773	rs4424101	6	127484533	0.814531	RSPO3	0	intronic
	12	rs9482773	rs9491702	6	127485551	0.813028	RSPO3	0	intronic
	12	rs9482773	rs2154168	6	127487902	0.988132	RSPO3	0	intronic
	12	rs9482773	rs4559104	6	127488466	0.813028	RSPO3	0	intronic
	12	rs9482773	rs4509142	6	127489001	0.810403	RSPO3	0	intronic
	12	rs9482773	rs35007518	6	127489510	0.80097	RSPO3	0	intronic
	12	rs9482773	rs7764034	6	127489773	0.810403	RSPO3	0	intronic
	12	rs9482773	rs7763784	6	127489818	0.984276	RSPO3	0	intronic
	12	rs9482773	rs2326565	6	127490310	0.810403	RSPO3	0	intronic
	12	rs9482773	rs4620145	6	127490524	0.810403	RSPO3	0	intronic
	12	rs9482773	rs4404786	6	127490785	0.814531	RSPO3	0	intronic
	12	rs9482773	rs5879841	6	127490998	0.803613	RSPO3	0	intronic
	12	rs9482773	rs7775715	6	127492375	0.810403	RSPO3	0	intronic
	12	rs9482773	rs2326566	6	127492840	0.813028	RSPO3	0	intronic
	12	rs9482773	rs7742668	6	127493141	0.810403	RSPO3	0	intronic
	12	rs9482773	rs72270499	6	127493386	0.810403	RSPO3	0	intronic
	12	rs9482773	rs9491703	6	127493468	0.807177	RSPO3	0	intronic
	12	rs9482773	rs72554110	6	127495243	0.81569	RSPO3	0	intronic
	12	rs9482773	rs9491704	6	127495292	0.810403	RSPO3	0	intronic
	12	rs9482773	rs61097238	6	127495780	0.810403	RSPO3	0	intronic
	12	rs9482773	rs9491705	6	127496142	0.813028	RSPO3	0	intronic
	12	rs9482773	rs9491706	6	127496226	0.811928	RSPO3	0	intronic
	12	rs9482773	rs7744964	6	127509139	0.976405	RSPO3	0	intronic
	12	rs9482773	rs10457487	6	127519234	0.887856	RSPO3	323	downstream
	13	rs1891002	rs1891002	6	151900047	1	CCDC170	0	intronic
	13	rs1891002	rs4870044	6	151901409	1	CCDC170	0	intronic
	13	rs1891002	rs4869739	6	151901802	0.990476	CCDC170	0	intronic
	13	rs1891002	rs35883965	6	151904362	0.995221	CCDC170	0	intronic
	13	rs1891002	rs4869741	6	151906293	1	CCDC170	0	intronic
	13	rs1891002	rs4869742	6	151907748	0.995221	CCDC170	0	intronic
	13	rs1891002	rs4869743	6	151907958	1	CCDC170	0	intronic
	13	rs1891002	rs4869744	6	151908012	0.995221	CCDC170	0	intronic
	13	rs1891002	rs4870045	6	151908047	0.990476	CCDC170	0	intronic
	13	rs1891002	rs4869745	6	151908076	0.990476	CCDC170	0	intronic
	13	rs1891002	rs6925996	6	151910904	0.859818	CCDC170	0	intronic
	13	rs1891002	rs9383929	6	151911872	0.811246	CCDC170	0	intronic
	13	rs1891002	rs7768165	6	151912352	0.811246	CCDC170	0	intronic
	13	rs1891002	rs7763994	6	151912354	0.811246	CCDC170	0	intronic
	13	rs1891002	rs7743432	6	151912507	0.811246	CCDC170	0	intronic
	13	rs1891002	rs66943969	6	151912597	0.815629	CCDC170	0	intronic
	13	rs2941741	rs3020331	6	152008780	0.935243	ESR1	0	intergenic
	13	rs2941741	rs3020332	6	152008924	0.884252	ESR1	0	intergenic
	13	rs2941741	rs2941741	6	152008982	1	ESR1	0	intergenic
	13	rs2941741	rs2941740	6	152009638	0.995714	ESR1	0	intergenic
	13	rs2941741	rs3020333	6	152010254	0.880863	ESR1	0	intergenic
	13	rs2941741	rs142786557	6	152010370	0.995714	ESR1	0	intergenic
	13	rs2941741	rs2982573	6	152010534	0.995714	ESR1	0	intergenic
	13	rs2941741	rs2982572	6	152010561	0.995714	ESR1	0	intergenic
	13	rs2941741	rs2982571	6	152012739	0.974389	ESR1	0	intronic
	13	rs2941741	rs10656721	6	152012847	0.871699	ESR1	0	intronic
	13	rs2941741	rs3020334	6	152012956	0.9786	ESR1	0	intronic
	13	rs2941741	rs2941742	6	152012988	0.9786	ESR1	0	intronic
	13	rs2941741	rs3020335	6	152013223	0.974323	ESR1	0	intronic
	13	rs2941741	rs2982570	6	152013748	0.9786	ESR1	0	intronic
	13	rs2941741	rs3020336	6	152013760	0.9786	ESR1	0	intronic
	13	rs2941741	rs11472398	6	152014577	0.853154	ESR1	0	intronic
	13	rs2941741	rs2941739	6	152014804	0.845366	ESR1	0	intronic
	13	rs2941741	6:152020390:A:C	6	152020390	0.814646	ESR1	0	intronic
	13	rs2941741	rs34905961	6	152021803	0.816876	ESR1	0	intronic
	13	rs2941741	rs851984	6	152023191	0.824195	ESR1	0	intronic
	13	rs2941741	rs851983	6	152024415	0.8238	ESR1	0	intronic
	13	rs2941741	rs851982	6	152024985	0.8238	ESR1	0	intronic
	14	rs28402081	rs202104785	7	617894	0.828401	PRKAR1B	0	intronic
	14	rs28402081	rs28722080	7	630286	0.889546	PRKAR1B	0	intronic
	14	rs28402081	rs78511725	7	630780	0.844793	PRKAR1B	0	intronic
	14	rs28402081	rs112653255	7	631938	0.972029	PRKAR1B	0	intronic
	14	rs28402081	rs28402081	7	633179	1	PRKAR1B	0	intronic
	14	rs28402081	rs28410779	7	633180	0.972029	PRKAR1B	0	intronic
	15	rs28362709	rs28362709	7	30955539	1	AQP1:AQP1	0:0	intronic
	15	rs28362709	rs10236571	7	30956223	0.933865	AQP1:AQP1	0:0	intronic
	15	rs28362709	rs10276670	7	30956489	0.953227	AQP1:AQP1	0:0	intronic
	15	rs28362709	rs62449133	7	30957148	0.948204	AQP1:AQP1	0:0	intronic
	16	rs6973667	rs570150373	7	38070925	0.856995	SFRP4	5627	intergenic
	16	rs6973667	rs35170158	7	38070925	0.856995	SFRP4	5627	intergenic
	16	rs6973667	rs6973667	7	38152863	1	STARD3NL	64960	intergenic
	16	rs6973667	rs6978070	7	38152923	1	STARD3NL	64900	intergenic
	17	rs4389863	rs4729260	7	96117918	0.966821	SHFM1:C7orf76	0:0	intronic
	17	rs4389863	rs4727338	7	96120675	0.991578	SHFM1:C7orf76	0:0	intronic
	17	rs4389863	rs4383904	7	96121636	0.991578	SHFM1:C7orf76	0:0	intronic
	17	rs4389863	rs6465508	7	96127355	0.991578	SHFM1:C7orf76	0:0	intronic
	17	rs4389863	rs10661423	7	96127689	0.991578	SHFM1:C7orf76	0:0	intronic
	17	rs4389863	rs10808100	7	96130553	0.991578	SHFM1:C7orf76	0:0	intronic
	17	rs4389863	rs7787512	7	96131103	0.94322	SHFM1:C7orf76	0:0	intronic
	17	rs4389863	rs6965122	7	96133319	0.943003	SHFM1	0	upstream
	17	rs4389863	rs7798294	7	96133499	0.991578	SHFM1	0	upstream
	17	rs4389863	rs7781370	7	96133531	0.991578	SHFM1	0	upstream
	17	rs4389863	rs6465510	7	96133871	0.94322	SHFM1	0	intergenic
	17	rs4389863	rs6465511	7	96134115	0.991578	SHFM1	0	intergenic
	17	rs4389863	rs4370463	7	96134401	0.991578	SHFM1	0	intergenic
	17	rs4389863	rs4440558	7	96135274	0.987459	SHFM1	0	intergenic
	17	rs4389863	rs111924001	7	96135291	0.987459	SHFM1	0	intergenic
	17	rs4389863	rs4342521	7	96136005	0.991578	SHFM1	0	intergenic
	17	rs4389863	rs10085588	7	96137674	0.995771	SHFM1	0	intergenic
	17	rs4389863	rs4427101	7	96141701	1	SHFM1	0	intergenic
	17	rs4389863	rs35108541	7	96143841	0.995763	SHFM1	0	intergenic
	17	rs4389863	rs4389863	7	96145105	1	SHFM1	0	intergenic
	17	rs4389863	rs6960700	7	96146489	1	SHFM1	0	intergenic
	17	rs4389863	rs6971293	7	96148577	0.991577	SHFM1	0	intergenic
	17	rs4389863	rs4448201	7	96154912	0.983153	SHFM1	0	NA
	18	rs2908007	rs2707518	7	120954908	0.982136	WNT16	10512	intergenic
	18	rs2908007	rs10254825	7	120956440	0.986625	WNT16	8980	intergenic
	18	rs2908007	rs2536201	7	120958384	0.982136	WNT16	7036	intergenic
	18	rs2908007	rs10234624	7	120959135	0.804664	WNT16	6285	intergenic
	18	rs2908007	rs2536196	7	120959154	0.982283	WNT16	6266	intergenic
	18	rs2908007	rs2536195	7	120959155	0.982283	WNT16	6265	intergenic
	18	rs2908007	rs62476338	7	120960271	0.81293	WNT16	5149	intergenic
	18	rs2908007	rs2908007	7	120962164	1	WNT16	3256	intergenic
	19	rs117108011	rs117108011	8	119901442	1	TNFRSF11B	34353	intergenic
	19	rs117108011	rs140306080	8	119916415	1	TNFRSF11B	19380	intergenic
	19	rs117108011	rs117204589	8	119917642	0.865765	TNFRSF11B	18153	intergenic
	19	rs117108011	rs138502219	8	119926179	0.865765	TNFRSF11B	9616	intergenic
	20	rs1159798	rs1159798	10	54412493	1	RP11-556E13.1	0	ncRNA_intronic
	20	rs10824766	rs12251299	10	54415687	0.838396	RP11-556E13.1	0	ncRNA_intronic
	20	rs10824766	rs6480933	10	54417411	0.83404	RP11-556E13.1	0	ncRNA_intronic
	20	rs10824766	rs7900044	10	54418347	0.841312	RP11-556E13.1	0	ncRNA_intronic
	20	rs10824766	rs11002954	10	54418743	0.841312	RP11-556E13.1	0	ncRNA_intronic
	20	rs10824766	rs7908619	10	54419140	0.841312	RP11-556E13.1	0	ncRNA_intronic
	20	rs10824766	rs7923017	10	54419315	0.841312	RP11-556E13.1	0	ncRNA_intronic
	20	rs10824766	rs7924102	10	54419383	0.841312	RP11-556E13.1	0	ncRNA_intronic
	20	rs10824766	rs12250150	10	54419939	0.848679	RP11-556E13.1	0	ncRNA_intronic
	20	rs10824766	rs11002958	10	54420086	0.848679	RP11-556E13.1	0	ncRNA_intronic
	20	rs10824766	rs7070913	10	54420223	1	RP11-556E13.1	0	ncRNA_intronic
	20	rs10824766	rs7920998	10	54421272	0.990539	RP11-556E13.1	0	ncRNA_intronic
	20	rs10824766	rs12268596	10	54421876	0.990539	RP11-556E13.1	0	ncRNA_intronic
	20	rs10824766	rs12256387	10	54422872	0.990539	RP11-556E13.1	0	ncRNA_intronic
	20	rs10824766	rs7895388	10	54423387	0.990539	RP11-556E13.1	0	ncRNA_intronic
	20	rs10824766	rs7898709	10	54423398	0.990539	RP11-556E13.1	0	ncRNA_intronic
	20	rs10824766	rs12258451	10	54423853	0.990539	RP11-556E13.1	0	ncRNA_intronic
	20	rs10824766	rs12258467	10	54423900	0.990539	RP11-556E13.1	0	ncRNA_intronic
	20	rs10824766	rs12266233	10	54424184	0.990539	RP11-556E13.1	0	ncRNA_intronic
	20	rs10824766	rs74133652	10	54424356	0.990539	RP11-556E13.1	0	ncRNA_intronic
	20	rs10824766	rs73333526	10	54424528	0.990539	RP11-556E13.1	0	ncRNA_intronic
	20	rs10824766	rs11002987	10	54425113	1	RP11-556E13.1	0	ncRNA_intronic
	20	rs10824766	rs11002989	10	54425167	1	RP11-556E13.1	0	ncRNA_intronic
	20	rs10824766	rs10824760	10	54425325	1	RP11-556E13.1	0	ncRNA_intronic
	20	rs10824766	rs7095115	10	54425442	1	RP11-556E13.1	0	ncRNA_intronic
	20	rs10824766	rs7095383	10	54425601	1	RP11-556E13.1	0	ncRNA_intronic
	20	rs10824766	rs7095538	10	54425675	1	RP11-556E13.1	0	ncRNA_intronic
	20	rs10824766	rs7099953	10	54426489	1	RP11-556E13.1	0	ncRNA_intronic
	20	rs10824766	rs11003015	10	54427337	0.990539	RP11-556E13.1	0	ncRNA_intronic
	20	rs10824766	rs5784941	10	54427519	0.990539	RP11-556E13.1	0	ncRNA_intronic
	20	rs10824766	rs1373004	10	54427825	1	RP11-556E13.1	0	ncRNA_intronic
	20	rs10824766	rs10824766	10	54428297	1	RP11-556E13.1	0	ncRNA_intronic
	20	rs10824766	rs11003035	10	54428726	1	RP11-556E13.1	0	ncRNA_intronic
	20	rs10824766	rs11003037	10	54428956	1	RP11-556E13.1	0	ncRNA_intronic
	20	rs10824766	rs10762869	10	54429118	1	RP11-556E13.1	0	ncRNA_intronic
	20	rs10824766	rs5028563	10	54429526	1	RP11-556E13.1	0	ncRNA_intronic
	20	rs10824766	rs12416665	10	54430631	1	RP11-556E13.1	0	ncRNA_intronic
	20	rs10824766	rs12262178	10	54431185	1	RP11-556E13.1	0	ncRNA_intronic
	20	rs10824766	rs12247120	10	54431210	1	RP11-556E13.1	0	ncRNA_intronic
	20	rs10824766	rs12262251	10	54431330	1	RP11-556E13.1	0	ncRNA_intronic
	20	rs10824766	rs1373003	10	54431543	1	RP11-556E13.1	0	ncRNA_intronic
	20	rs10824766	rs575889421	10	54431741	0.990539	RP11-556E13.1	0	ncRNA_intronic
	20	rs10824766	rs1443131	10	54432209	1	RP11-556E13.1	0	ncRNA_intronic
	20	rs10824766	rs7092106	10	54432970	0.990761	RP11-556E13.1	0	ncRNA_intronic
	20	rs10824766	rs11003038	10	54433560	0.990761	RP11-556E13.1	0	ncRNA_intronic
	20	rs10824766	rs11003040	10	54433608	0.981567	RP11-556E13.1	0	ncRNA_intronic
	20	rs10824766	rs11003043	10	54433914	0.990761	RP11-556E13.1	0	ncRNA_intronic
	20	rs10824766	rs11003044	10	54433988	0.990761	RP11-556E13.1	0	ncRNA_intronic
	20	rs10824766	rs11003045	10	54433993	0.990761	RP11-556E13.1	0	ncRNA_intronic
	20	rs10824766	rs11003047	10	54434511	0.981567	RP11-556E13.1	0	ncRNA_intronic
	20	rs10824766	rs11003048	10	54434529	0.982078	RP11-556E13.1	0	ncRNA_intronic
	20	rs10824766	rs7067581	10	54434926	0.990761	RP11-556E13.1	0	ncRNA_intronic
	20	rs10824766	rs7071681	10	54435158	0.990761	RP11-556E13.1	0	ncRNA_intronic
	20	rs10824766	rs6480949	10	54435422	0.981295	RP11-556E13.1	0	ncRNA_intronic
	20	rs10824766	rs74611091	10	54437068	0.981295	RP11-556E13.1	0	ncRNA_intronic
	20	rs10824766	rs11003049	10	54437506	0.981295	RP11-556E13.1	0	ncRNA_intronic
	20	rs10824766	rs11003050	10	54437606	0.981295	RP11-556E13.1	0	ncRNA_intronic
	20	rs10824766	rs11003051	10	54437901	0.981295	RP11-556E13.1	0	ncRNA_intronic
	20	rs10824766	rs7097953	10	54438292	0.981295	RP11-556E13.1	0	ncRNA_intronic
	20	rs10824766	rs7919753	10	54439699	0.981567	RP11-556E13.1	0	ncRNA_intronic
	20	rs10824766	rs7902708	10	54439728	0.972099	RP11-556E13.1	0	ncRNA_intronic
	21	rs55730604	rs12363505	11	16484699	0.928224	SOX6	0	intronic
	21	rs55730604	rs1354329	11	16485301	0.928224	SOX6	0	intronic
	21	rs55730604	rs56311489	11	16499135	0.923906	SOX6	0	intronic
	21	rs55730604	rs12146438	11	16502761	0.928224	SOX6	0	intronic
	21	rs55730604	rs12362867	11	16518175	0.96237	SOX6	0	intronic
	21	rs55730604	rs10832623	11	16519154	0.96237	SOX6	0	intronic
	21	rs55730604	rs4576784	11	16519533	0.96237	SOX6	0	intronic
	21	rs55730604	rs11512060	11	16520311	0.96237	SOX6	0	intronic
	21	rs55730604	rs143134890	11	16521377	0.961932	SOX6	0	intronic
	21	rs55730604	rs112669750	11	16523912	0.966799	SOX6	0	intronic
	21	rs55730604	rs11529589	11	16524798	0.962157	SOX6	0	intronic
	21	rs55730604	rs67150549	11	16529102	0.966799	SOX6	0	intronic
	21	rs55730604	rs55730604	11	16530509	1	SOX6	0	intronic
	21	rs55730604	rs11023973	11	16539692	0.957283	SOX6	0	intronic
	21	rs55730604	rs11023974	11	16541291	0.952917	SOX6	0	intronic
	21	rs55730604	rs371747613	11	16544873	0.952917	SOX6	0	intronic
	21	rs55730604	rs113687512	11	16547115	0.952917	SOX6	0	intronic
	21	rs55730604	rs11023979	11	16547862	0.952917	SOX6	0	intronic
	21	rs55730604	rs72875213	11	16555676	0.952917	SOX6	0	intronic
	21	rs55730604	rs72875217	11	16556284	0.952917	SOX6	0	intronic
	21	rs55730604	rs11489839	11	16560919	0.952917	SOX6	0	intronic
	21	rs55730604	rs11023982	11	16563457	0.952713	SOX6	0	intronic
	21	rs55730604	rs143482970	11	16564951	0.919213	SOX6	0	intronic
	21	rs55730604	rs72859415	11	16573870	0.952917	SOX6	0	intronic
	21	rs55730604	rs34632936	11	16582143	0.927639	SOX6	0	intronic
	21	rs55730604	rs72859445	11	16588912	0.948652	SOX6	0	intronic
	21	rs55730604	rs4593976	11	16591594	0.944112	SOX6	0	intronic
	21	rs55730604	rs12364964	11	16611089	0.805816	SOX6	0	intronic
	21	rs55730604	rs56074687	11	16611475	0.805816	SOX6	0	intronic
	21	rs55730604	rs12365482	11	16612936	0.805816	SOX6	0	intronic
	21	rs55730604	rs10741702	11	16613934	0.805816	SOX6	0	intronic
	21	rs55730604	rs11023992	11	16617935	0.805816	SOX6	0	intronic
	21	rs55730604	rs146341994	11	16620432	0.805816	SOX6	0	intronic
	21	rs55730604	rs10832649	11	16622255	0.805816	SOX6	0	intronic
	21	rs55730604	rs4325274	11	16623906	0.805816	SOX6	0	intronic
	21	rs55730604	rs11023993	11	16626629	0.805816	SOX6	0	intronic
	21	rs55730604	rs78152188	11	16635424	0.805816	SOX6:C11orf58	0:0	intronic
	21	rs55730604	rs7479519	11	16638000	0.805816	SOX6:C11orf58	0:0	intronic
	21	rs55730604	rs148780330	11	16703621	0.822094	SOX6:C11orf58	0:0	intronic
	22	rs1055447	rs1055447	11	47186424	1	ARFGAP2	0	UTR3
	23	rs4988321	rs4988321	11	68174189	1	LRP5	0	exonic	nonsynonymous SNV	exon9
	24	rs755760	rs755760	11	68827175	1	TPCN2	0	intronic
	24	rs755760	rs10896415	11	68839334	0.99042	TPCN2	0	intronic
	25	rs477944	rs597319	11	86853997	0.948514	TMEM135	0	intronic
	25	rs477944	rs608533	11	86854217	1	TMEM135	0	intronic
	25	rs477944	rs608870	11	86854250	1	TMEM135	0	intronic
	25	rs477944	rs608966	11	86854309	1	TMEM135	0	intronic
	25	rs477944	rs609819	11	86854505	1	TMEM135	0	intronic
	25	rs477944	rs610228	11	86854595	1	TMEM135	0	intronic
	25	rs477944	rs611523	11	86854857	1	TMEM135	0	intronic
	25	rs477944	rs611579	11	86854903	1	TMEM135	0	intronic
	25	rs477944	rs5793241	11	86855182	1	TMEM135	0	intronic
	25	rs477944	rs541998	11	86855296	0.995202	TMEM135	0	intronic
	25	rs477944	rs541089	11	86855391	1	TMEM135	0	intronic
	25	rs477944	rs625554	11	86855690	1	TMEM135	0	intronic
	25	rs477944	rs626897	11	86856021	1	TMEM135	0	intronic
	25	rs477944	rs654569	11	86856206	1	TMEM135	0	intronic
	25	rs477944	rs655778	11	86856437	1	TMEM135	0	intronic
	25	rs477944	rs566036019	11	86856730	0.976064	TMEM135	0	intronic
	25	rs477944	rs486739	11	86856763	1	TMEM135	0	intronic
	25	rs477944	rs482339	11	86857174	1	TMEM135	0	intronic
	25	rs477944	rs58783569	11	86857361	0.990469	TMEM135	0	intronic
	25	rs477944	rs670125	11	86857447	1	TMEM135	0	intronic
	25	rs477944	rs568905	11	86857498	1	TMEM135	0	intronic
	25	rs477944	rs670857	11	86857564	1	TMEM135	0	intronic
	25	rs477944	rs111307209	11	86858553	1	TMEM135	0	intronic
	25	rs477944	rs687208	11	86858868	1	TMEM135	0	intronic
	25	rs477944	rs534009	11	86859033	1	TMEM135	0	intronic
	25	rs477944	rs533056	11	86859142	1	TMEM135	0	intronic
	25	rs477944	rs606284	11	86860244	1	TMEM135	0	intronic
	25	rs477944	rs477944	11	86860509	1	TMEM135	0	intronic
	25	rs477944	rs607619	11	86860551	1	TMEM135	0	intronic
	25	rs477944	rs620303	11	86861127	1	TMEM135	0	intronic
	25	rs477944	rs568647467	11	86861257	0.855593	TMEM135	0	intronic
	25	rs477944	rs522439	11	86861753	1	TMEM135	0	intronic
	25	rs477944	rs636159	11	86862397	1	TMEM135	0	intronic
	25	rs477944	rs576582	11	86863374	1	TMEM135	0	intronic
	25	rs477944	rs651961	11	86863609	1	TMEM135	0	intronic
	25	rs477944	rs560624	11	86863701	0.87226	TMEM135	0	intronic
	25	rs477944	rs561397	11	86863761	1	TMEM135	0	intronic
	25	rs477944	rs566046	11	86864277	1	TMEM135	0	intronic
	25	rs477944	rs482258	11	86864892	1	TMEM135	0	intronic
	25	rs477944	rs12280110	11	86865952	1	TMEM135	0	intronic
	25	rs477944	rs603676	11	86866109	0.87226	TMEM135	0	intronic
	25	rs477944	rs604199	11	86866260	1	TMEM135	0	intronic
	25	rs477944	rs542678	11	86866652	1	TMEM135	0	intronic
	25	rs477944	rs542697	11	86866658	1	TMEM135	0	intronic
	25	rs477944	rs543687	11	86866802	1	TMEM135	0	intronic
	25	rs477944	rs618926	11	86867252	1	TMEM135	0	intronic
	25	rs477944	rs563688	11	86867479	1	TMEM135	0	intronic
	25	rs477944	rs632708	11	86868033	1	TMEM135	0	intronic
	25	rs477944	rs576679	11	86868071	1	TMEM135	0	intronic
	25	rs477944	rs556139	11	86868347	1	TMEM135	0	intronic
	25	rs477944	rs531500	11	86868727	1	TMEM135	0	intronic
	25	rs477944	rs5793242	11	86868732	1	TMEM135	0	intronic
	25	rs477944	rs5028348	11	86868742	1	TMEM135	0	intronic
	25	rs477944	rs495668	11	86868965	1	TMEM135	0	intronic
	25	rs477944	rs649693	11	86869577	1	TMEM135	0	intronic
	25	rs477944	rs35695205	11	86869679	0.995202	TMEM135	0	intronic
	25	rs477944	rs494698	11	86870469	1	TMEM135	0	intronic
	25	rs477944	rs664398	11	86870511	1	TMEM135	0	intronic
	25	rs477944	rs580120	11	86870848	1	TMEM135	0	intronic
	25	rs477944	rs513662	11	86872104	0.87226	TMEM135	0	intronic
	25	rs477944	rs511694	11	86872365	1	TMEM135	0	intronic
	25	rs477944	rs546229	11	86872504	0.87226	TMEM135	0	intronic
	25	rs477944	rs547867	11	86872647	1	TMEM135	0	intronic
	25	rs477944	rs549932	11	86872908	1	TMEM135	0	intronic
	25	rs477944	rs577329	11	86873570	1	TMEM135	0	intronic
	25	rs477944	rs146959550	11	86873599	1	TMEM135	0	intronic
	25	rs477944	rs57024158	11	86876396	0.995207	TMEM135	0	intronic
	25	rs477944	rs4514446	11	86876828	0.990449	TMEM135	0	intronic
	25	rs477944	rs4451756	11	86876848	0.990449	TMEM135	0	intronic
	25	rs477944	rs559852073	11	86876899	0.985667	TMEM135	0	intronic
	25	rs477944	rs4514447	11	86877016	0.995207	TMEM135	0	intronic
	25	rs477944	rs4604911	11	86877051	0.995207	TMEM135	0	intronic
	25	rs477944	rs4635105	11	86877117	0.995207	TMEM135	0	intronic
	25	rs477944	rs561778	11	86877666	0.995207	TMEM135	0	intronic
	25	rs477944	rs607894	11	86877716	0.995207	TMEM135	0	intronic
	25	rs477944	rs60027610	11	86877799	1	TMEM135	0	intronic
	25	rs477944	rs484135	11	86878332	1	TMEM135	0	intronic
	25	rs477944	rs479593	11	86878421	1	TMEM135	0	intronic
	25	rs477944	rs480660	11	86878561	1	TMEM135	0	intronic
	25	rs477944	rs484403	11	86878971	0.865993	TMEM135	0	intronic
	25	rs477944	rs624004	11	86878994	0.990591	TMEM135	0	intronic
	25	rs477944	rs511755	11	86879011	0.990591	TMEM135	0	intronic
	25	rs477944	rs509277	11	86879342	0.995202	TMEM135	0	intronic
	25	rs477944	rs537712	11	86880164	0.87226	TMEM135	0	intronic
	25	rs477944	rs540403	11	86880458	1	TMEM135	0	intronic
	25	rs477944	rs652171	11	86880711	1	TMEM135	0	intronic
	25	rs477944	rs653519	11	86881007	1	TMEM135	0	intronic
	25	rs477944	rs35152231	11	86881050	0.985683	TMEM135	0	intronic
	25	rs477944	rs147009946	11	86881074	1	TMEM135	0	intronic
	25	rs477944	rs654405	11	86881179	1	TMEM135	0	intronic
	25	rs477944	rs654485	11	86881246	1	TMEM135	0	intronic
	25	rs477944	11:86881368:T:TCC	11	86881368	1	TMEM135	0	intronic
	25	rs477944	rs570716	11	86881464	1	TMEM135	0	intronic
	25	rs477944	rs572433	11	86881621	1	TMEM135	0	intronic
	25	rs477944	rs492896	11	86882043	1	TMEM135	0	intronic
	25	rs477944	rs557126447	11	86882384	0.964747	TMEM135	0	intronic
	25	rs477944	rs34126459	11	86882384	0.964747	TMEM135	0	NA
	25	rs477944	rs552521	11	86882599	1	TMEM135	0	intronic
	25	rs477944	rs555190	11	86882874	1	TMEM135	0	intronic
	25	rs477944	rs495238	11	86882981	1	TMEM135	0	intronic
	25	rs477944	rs520755	11	86883454	1	TMEM135	0	intronic
	25	rs477944	rs476597	11	86884018	1	TMEM135	0	intronic
	25	rs477944	rs502580	11	86884532	1	TMEM135	0	intronic
	25	rs477944	rs603140	11	86884615	1	TMEM135	0	intronic
	25	rs477944	rs604035	11	86884825	1	TMEM135	0	intronic
	25	rs477944	rs606299	11	86885342	1	TMEM135	0	intronic
	25	rs477944	rs2512490	11	86886175	1	TMEM135	0	intronic
	25	rs477944	rs2451060	11	86886408	1	TMEM135	0	intronic
	25	rs477944	rs505429	11	86886650	1	TMEM135	0	intronic
	25	rs477944	rs565869	11	86886904	1	TMEM135	0	intronic
	25	rs477944	rs634277	11	86887931	0.995202	TMEM135	0	intronic
	26	rs10749999	rs35250671	11	112393870	0.924323	RP11-65M17.3	0	ncRNA_intronic
	26	rs10749999	rs10749999	11	112394430	1	RP11-65M17.3	0	ncRNA_intronic
	26	rs10749999	rs10750000	11	112395318	0.912686	RP11-65M17.3	0	ncRNA_intronic
	26	rs10749999	rs7101495	11	112396795	0.908491	RP11-65M17.3	0	ncRNA_intronic
	26	rs10749999	rs10891380	11	112397104	0.912686	RP11-65M17.3	0	ncRNA_intronic
	26	rs10749999	rs5794803	11	112397264	0.912686	RP11-65M17.3	0	ncRNA_intronic
	26	rs10749999	rs1945106	11	112397326	0.912686	RP11-65M17.3	0	ncRNA_intronic
	26	rs10749999	rs7125827	11	112398446	0.912686	RP11-65M17.3	0	ncRNA_intronic
	26	rs10749999	rs1945104	11	112398853	0.912686	RP11-65M17.3	0	ncRNA_intronic
	26	rs10749999	rs1945102	11	112400760	0.857991	RP11-65M17.3	0	ncRNA_intronic
	26	rs10749999	rs1945114	11	112402907	0.857991	RP11-65M17.3	0	ncRNA_intronic
	26	rs10749999	rs7947242	11	112407771	0.857991	RP11-65M17.3:RP11-65M17.1	0:0	ncRNA_intronic
	26	rs10749999	rs1945120	11	112417320	0.858561	RP11-65M17.3:RP11-65M17.1	0:0	ncRNA_intronic
	26	rs10749999	rs7928088	11	112418431	0.854546	RP11-65M17.3:RP11-65M17.1	0:0	ncRNA_intronic
	26	rs10749999	rs7111561	11	112424128	0.858561	RP11-65M17.3:RP11-65M17.1	0:0	ncRNA_intronic
	26	rs10749999	rs6589301	11	112424565	0.858561	RP11-65M17.3:RP11-65M17.1	0:0	ncRNA_intronic
	26	rs10749999	rs6589302	11	112424647	0.858561	RP11-65M17.3:RP11-65M17.1	0:0	ncRNA_intronic
	26	rs10749999	rs7105119	11	112427367	0.858561	RP11-65M17.3	0	ncRNA_intronic
	26	rs10749999	rs6589303	11	112428108	0.858561	RP11-65M17.3	0	ncRNA_intronic
	26	rs10749999	rs7125263	11	112435379	0.840441	RP11-65M17.3	0	ncRNA_intronic
	26	rs10749999	rs7121746	11	112437007	0.839809	RP11-65M17.3	0	ncRNA_intronic
	26	rs10749999	rs12272706	11	112444959	0.847169	RP11-65M17.3	0	ncRNA_intronic
	26	rs10749999	rs10891389	11	112446023	0.847169	RP11-65M17.3	0	ncRNA_intronic
	26	rs10749999	rs10082586	11	112447469	0.847169	RP11-65M17.3	0	ncRNA_intronic
	26	rs10749999	rs7124639	11	112450073	0.847169	RP11-65M17.3	0	ncRNA_intronic
	26	rs10749999	rs7119817	11	112455924	0.850107	RP11-65M17.3	0	ncRNA_intronic
	26	rs10749999	rs7105881	11	112456221	0.846032	RP11-65M17.3	0	ncRNA_intronic
	26	rs10749999	rs7108821	11	112456462	0.846032	RP11-65M17.3	0	ncRNA_intronic
	27	rs215226	rs7295693	12	576796	0.814939	B4GALNT3	0	intronic
	27	rs215226	rs4980826	12	578349	0.847133	B4GALNT3	0	intronic
	27	rs215226	rs6489548	12	588604	0.983847	B4GALNT3	0	intronic
	27	rs215226	rs7294354	12	588944	0.874891	B4GALNT3	0	intronic
	27	rs215226	rs56279417	12	589875	0.856337	B4GALNT3	0	intronic
	27	rs215226	rs215223	12	590259	0.995907	B4GALNT3	0	intronic
	27	rs215226	rs215224	12	590449	1	B4GALNT3	0	intronic
	27	rs215226	rs215225	12	590545	0.86832	B4GALNT3	0	intronic
	27	rs215226	rs215226	12	591300	1	B4GALNT3	0	intronic
	28	rs2926799	rs2926799	12	49263634	1	RND1	3952	intergenic
	29	rs5800113	rs10859568	12	94130967	0.839202	CRADD:RP11-887P2.5	0:0	ncRNA_intronic
	29	rs5800113	rs10859569	12	94131311	0.83926	CRADD:RP11-887P2.5	0:0	ncRNA_intronic
	29	rs5800113	rs66976655	12	94132613	0.810962	CRADD	0	intronic
	29	rs5800113	rs10777538	12	94133284	0.81866	CRADD	0	intronic
	29	rs5800113	rs2363080	12	94140463	0.933226	CRADD	0	intronic
	29	rs5800113	rs4547149	12	94142063	0.996065	CRADD	0	intronic
	29	rs5800113	rs5800113	12	94142186	1	CRADD	0	intronic
	29	rs5800113	rs541183985	12	94142438	1	CRADD	0	intronic
	29	rs5800113	rs3926587	12	94142479	1	CRADD	0	intronic
	29	rs5800113	rs903176	12	94146459	1	CRADD	0	intronic
	29	rs5800113	rs10777539	12	94150162	0.976714	CRADD	0	intronic
	29	rs5800113	rs1493849	12	94152370	0.954725	CRADD	0	intronic
	29	rs5800113	rs10745660	12	94152476	0.984494	CRADD	0	intronic
	29	rs5800113	rs1493848	12	94152804	0.951185	CRADD	0	intronic
	29	rs5800113	rs4343069	12	94153825	0.984494	CRADD	0	intronic
	29	rs5800113	rs1585	12	94154125	0.984494	CRADD	0	intronic
	29	rs5800113	rs10507026	12	94155645	0.976828	CRADD	0	intronic
	29	rs5800113	rs10777542	12	94157481	0.943569	CRADD	0	intronic
	29	rs5800113	rs10859571	12	94157732	0.972806	CRADD	0	intronic
	29	rs5800113	rs10437877	12	94158023	0.969064	CRADD	0	intronic
	29	rs5800113	rs10745661	12	94159588	0.972806	CRADD	0	intronic
	29	rs5800113	rs534684509	12	94159624	0.914125	CRADD	0	intronic
	29	rs5800113	rs11107176	12	94163463	0.855012	CRADD	0	intronic
	29	rs5800113	rs10859573	12	94163910	0.856712	CRADD	0	intronic
	29	rs5800113	rs10859574	12	94163911	0.853706	CRADD	0	intronic
	29	rs5800113	rs10859575	12	94163918	0.853706	CRADD	0	intronic
	29	rs5800113	rs10859576	12	94163919	0.853706	CRADD	0	intronic
	29	rs5800113	rs9971903	12	94164231	0.946106	CRADD	0	intronic
	29	rs5800113	rs5020313	12	94167008	0.954117	CRADD	0	intronic
	29	rs5800113	rs11406954	12	94169352	0.945858	CRADD	0	intronic
	29	rs5800113	rs12818667	12	94169652	0.931895	CRADD	0	intronic
	29	rs5800113	rs12818832	12	94169653	0.939554	CRADD	0	intronic
	29	rs5800113	rs12823730	12	94169831	0.939554	CRADD	0	intronic
	29	rs5800113	rs10777544	12	94177727	0.924415	CRADD	0	intronic
	29	rs5800113	rs10859579	12	94178498	0.914765	CRADD	0	intronic
	29	rs5800113	rs12831838	12	94179836	0.906399	CRADD	0	intronic
	29	rs5800113	rs10859580	12	94180616	0.903018	CRADD	0	intronic
	29	rs5800113	rs11107182	12	94181470	0.903018	CRADD	0	intronic
	30	rs11840862	rs11840862	13	42956463	1	FABP3P2	12669	intergenic
	31	rs4444235	rs4444235	14	54410919	1	MIR5580	4225	intergenic
	32	rs1467561	rs3825566	14	103852725	0.914499	MARK3	0	exonic	synonymous SNV	exon1
	32	rs1467561	rs1951392	14	103853367	0.928823	MARK3	0	intronic
	32	rs1467561	rs569147467	14	103855865	0.85686	MARK3	0	intronic
	32	rs1467561	rs113135977	14	103858029	0.928823	MARK3	0	intronic
	32	rs1467561	rs3783394	14	103858673	0.928823	MARK3	0	intronic
	32	rs1467561	rs11624343	14	103859156	0.920219	MARK3	0	intronic
	32	rs1467561	rs12889639	14	103860206	0.934253	MARK3	0	intronic
	32	rs1467561	rs12890750	14	103860309	0.934253	MARK3	0	intronic
	32	rs1467561	rs60514700	14	103861703	0.937968	MARK3	0	intronic
	32	rs1467561	rs1961600	14	103862144	0.928823	MARK3	0	intronic
	32	rs1467561	rs1989565	14	103862193	0.937968	MARK3	0	intronic
	32	rs1467561	rs2010281	14	103862322	0.928823	MARK3	0	intronic
	32	rs1467561	rs7155014	14	103863970	0.937968	MARK3	0	intronic
	32	rs1467561	rs72708854	14	103864885	0.928823	MARK3	0	intronic
	32	rs1467561	rs7140564	14	103865785	0.937968	MARK3	0	intronic
	32	rs1467561	rs4900572	14	103868851	0.937968	MARK3	0	intronic
	32	rs1467561	rs11621510	14	103869620	0.928823	MARK3	0	intronic
	32	rs1467561	rs6575983	14	103869849	0.937968	MARK3	0	intronic
	32	rs1467561	rs12888077	14	103872553	0.933859	MARK3	0	intronic
	32	rs1467561	rs7157631	14	103873325	0.937968	MARK3	0	intronic
	32	rs1467561	rs7156619	14	103873326	0.937968	MARK3	0	intronic
	32	rs1467561	rs12879085	14	103874420	0.937968	MARK3	0	intronic
	32	rs1467561	rs11434062	14	103875571	0.937968	MARK3	0	intronic
	32	rs1467561	rs6575984	14	103876454	0.937968	MARK3	0	intronic
	32	rs1467561	rs7154246	14	103876794	0.937968	MARK3	0	intronic
	32	rs1467561	rs12898029	14	103877884	0.937968	MARK3	0	intronic
	32	rs1467561	rs4906321	14	103878882	0.871414	MARK3:RP11-600F24.2	0:0	ncRNA_exonic
	32	rs1467561	rs28626081	14	103880750	0.928485	MARK3	0	intronic
	32	rs1467561	rs150007229	14	103880838	0.932768	MARK3	0	intronic
	32	rs1467561	rs35816040	14	103881561	0.932839	MARK3	0	intronic
	32	rs1467561	rs35925467	14	103883607	0.9368	MARK3	0	intronic
	32	rs1467561	rs11623869	14	103883633	0.9368	MARK3	0	intronic
	32	rs1467561	rs62007681	14	103884651	0.9368	MARK3	0	intronic
	32	rs1467561	rs11414860	14	103886733	0.9368	MARK3	0	intronic
	32	rs1467561	rs7152202	14	103886757	0.945839	MARK3	0	intronic
	32	rs1467561	rs7158144	14	103887615	0.9368	MARK3	0	intronic
	32	rs1467561	rs7158822	14	103887868	0.932559	MARK3	0	intronic
	32	rs1467561	rs1028613	14	103888324	0.9368	MARK3	0	intronic
	32	rs1467561	rs10145793	14	103891346	0.9368	MARK3	0	intronic
	32	rs1467561	rs11624367	14	103892818	0.9368	MARK3	0	intronic
	32	rs1467561	rs62007683	14	103894071	0.9368	MARK3	0	intronic
	32	rs1467561	rs62007684	14	103894223	0.932559	MARK3	0	intronic
	32	rs1467561	rs3783395	14	103895020	0.9368	MARK3	0	intronic
	32	rs1467561	rs28496120	14	103897899	0.936563	MARK3	0	intronic
	32	rs1467561	rs1951391	14	103898313	0.932311	MARK3	0	intronic
	32	rs1467561	rs72708874	14	103899251	0.936563	MARK3	0	intronic
	32	rs1467561	rs62007686	14	103899344	0.936563	MARK3	0	intronic
	32	rs1467561	rs62007687	14	103903763	0.940642	MARK3	0	intronic
	32	rs1467561	rs12587310	14	103907286	0.945089	MARK3	0	intronic
	32	rs1467561	rs138893388	14	103908181	0.944945	MARK3	0	intronic
	32	rs1467561	rs35920641	14	103908860	0.940642	MARK3	0	intronic
	32	rs1467561	rs1013650	14	103909203	0.940642	MARK3	0	intronic
	32	rs1467561	rs2403173	14	103909289	0.940642	MARK3	0	intronic
	32	rs1467561	rs577220672	14	103910423	0.896199	MARK3	0	intronic
	32	rs1467561	rs11622320	14	103912194	0.940642	MARK3	0	intronic
	32	rs1467561	rs11622356	14	103912195	0.940642	MARK3	0	intronic
	32	rs1467561	rs17679475	14	103916958	0.944945	MARK3	0	intronic
	32	rs1467561	rs28369539	14	103917298	0.944945	MARK3	0	intronic
	32	rs1467561	rs2273703	14	103918029	0.944945	MARK3	0	intronic
	32	rs1467561	rs28361338	14	103918894	0.944945	MARK3	0	intronic
	32	rs1467561	rs10143247	14	103920927	0.944945	MARK3	0	intronic
	32	rs1467561	rs7150317	14	103921691	0.944945	MARK3	0	intronic
	32	rs1467561	rs10141120	14	103923008	0.944945	MARK3	0	intronic
	32	rs1467561	rs2273700	14	103923414	0.944945	MARK3	0	intronic
	32	rs1467561	rs2273699	14	103923475	0.944945	MARK3	0	intronic
	32	rs1467561	rs7146506	14	103924477	0.944945	MARK3	0	intronic
	32	rs1467561	rs10139279	14	103926454	0.944945	MARK3	0	intronic
	32	rs1467561	rs10134580	14	103928251	0.944945	MARK3	0	intronic
	32	rs1467561	rs72708893	14	103929535	0.944945	MARK3	0	intronic
	32	rs1467561	rs28444993	14	103930564	0.944945	MARK3	0	intronic
	32	rs1467561	rs11626483	14	103933158	0.944945	MARK3	0	intronic
	32	rs1467561	14:103935892:A:C	14	103935892	0.944945	MARK3	0	intronic
	32	rs1467561	14:103935892:C:G	14	103935892	0.944945	MARK3	0	NA
	32	rs1467561	rs10592836	14	103938153	0.944945	MARK3	0	intronic
	32	rs1467561	rs28583452	14	103938664	0.953644	MARK3	0	intronic
	32	rs1467561	rs34216351	14	103939275	0.953644	MARK3	0	intronic
	32	rs1467561	rs10141388	14	103939679	0.953644	MARK3	0	intronic
	32	rs1467561	rs62007718	14	103940436	0.953644	MARK3	0	intronic
	32	rs1467561	rs11628969	14	103940911	0.953644	MARK3	0	intronic
	32	rs1467561	rs8015918	14	103942991	0.953644	MARK3	0	intronic
	32	rs1467561	rs62007719	14	103943130	0.953644	MARK3	0	intronic
	32	rs1467561	rs7160366	14	103944137	0.953644	MARK3	0	intronic
	32	rs1467561	rs7145113	14	103945414	0.949457	MARK3	0	intronic
	32	rs1467561	rs2403180	14	103948626	0.953644	MARK3	0	intronic
	32	rs1467561	rs3742458	14	103950368	0.953644	MARK3	0	intronic
	32	rs1467561	rs112700426	14	103951481	0.953644	MARK3	0	intronic
	32	rs1467561	rs370727686	14	103951571	0.802089	MARK3	0	intronic
	32	rs1467561	rs8013101	14	103951772	0.953644	MARK3	0	intronic
	32	rs1467561	rs11628213	14	103952453	0.953644	MARK3	0	intronic
	32	rs1467561	rs7156150	14	103952621	0.953644	MARK3	0	intronic
	32	rs1467561	rs17617941	14	103953032	0.953644	MARK3	0	intronic
	32	rs1467561	rs55859054	14	103953666	0.936218	MARK3	0	intronic
	32	rs1467561	rs56365443	14	103960026	0.953644	MARK3	0	intronic
	32	rs1467561	rs62006268	14	103961556	0.953644	MARK3	0	intronic
	32	rs1467561	rs10141433	14	103962559	0.949706	MARK3	0	intronic
	32	rs1467561	rs7160208	14	103965528	0.953644	MARK3	0	intronic
	32	rs1467561	rs9671911	14	103967343	0.953644	MARK3	0	intronic
	32	rs1467561	rs3783402	14	103967929	0.953644	MARK3	0	intronic
	32	rs1467561	rs62006272	14	103972990	0.949525	MARK3	2821	intergenic
	32	rs1467561	rs10150072	14	103977605	0.958011	MARK3	7436	intergenic
	32	rs1467561	rs8019578	14	103977724	0.958011	MARK3	7555	intergenic
	32	rs1467561	rs10133035	14	103979127	0.958011	CKB	6868	intergenic
	32	rs1467561	rs72710714	14	103981849	0.949199	CKB	4146	intergenic
	32	rs1467561	rs10654440	14	103983979	0.958014	CKB	2016	intergenic
	32	rs1467561	rs1803283	14	103986255	0.953843	CKB	0	exonic	synonymous SNV	exon4
	32	rs1467561	rs1136165	14	103988180	0.895658	CKB	0	exonic	synonymous SNV	exon3
	32	rs1467561	rs11353836	14	103989596	0.96637	CKB	147	upstream
	32	rs1467561	rs3759584	14	103990799	0.89921	RP11-600F24.7	547	downstream
	32	rs1467561	rs55723020	14	103991401	0.957446	RP11-600F24.7	0	ncRNA_exonic
	32	rs1467561	rs11626787	14	103991749	0.957446	RP11-600F24.7	0	ncRNA_exonic
	32	rs1467561	rs1467561	14	103994961	1	RP11-600F24.7	0	ncRNA_exonic
	32	rs1467561	rs1022736	14	103998423	0.966205	TRMT61A	0	intronic
	32	rs1467561	rs45441198	14	104002611	0.962044	TRMT61A	0	UTR3
	32	rs1467561	rs2296486	14	104003070	0.966205	TRMT61A	0	UTR3
	32	rs1467561	rs2296484	14	104003094	0.966205	TRMT61A	0	UTR3
	32	rs1467561	rs10135868	14	104004147	0.966205	TRMT61A	736	downstream
	32	rs1467561	rs11627529	14	104004557	0.966205	TRMT61A	1146	intergenic
	32	rs1467561	rs11623470	14	104004810	0.966205	TRMT61A	1399	intergenic
	32	rs1467561	rs11621037	14	104006160	0.958088	TRMT61A	2749	intergenic
	33	rs11632429	rs7176106	15	38334264	0.815411	RP11-1008C21.1	0	ncRNA_intronic
	33	rs11632429	rs6495941	15	38335532	0.855116	RP11-1008C21.1	0	ncRNA_intronic
	33	rs11632429	rs12442242	15	38340874	0.885569	RP11-1008C21.1	0	ncRNA_intronic
	33	rs11632429	rs11632429	15	38341268	1	RP11-1008C21.1	0	ncRNA_intronic
	33	rs11632429	rs12899216	15	38341734	0.992113	RP11-1008C21.1	0	ncRNA_intronic
	33	rs11632429	rs1587656	15	38344672	0.9694	RP11-1008C21.1	0	ncRNA_intronic
	33	rs11632429	rs33957135	15	38346292	1	RP11-1008C21.1	0	ncRNA_intronic
	33	rs11632429	rs2382075	15	38347477	0.885569	RP11-1008C21.1	0	ncRNA_intronic
	33	rs11632429	rs4923770	15	38350008	0.992087	RP11-1008C21.1	0	ncRNA_intronic
	33	rs11632429	rs12595369	15	38350830	0.878253	RP11-1008C21.1	0	ncRNA_intronic
	33	rs11632429	rs12915721	15	38350877	0.992087	RP11-1008C21.1	0	ncRNA_intronic
	33	rs11632429	rs2088962	15	38353912	0.885569	RP11-1008C21.1	0	ncRNA_intronic
	33	rs11632429	rs931759	15	38354128	0.885569	RP11-1008C21.1	0	ncRNA_intronic
	33	rs11632429	rs12591780	15	38355543	0.878253	RP11-1008C21.1	1001	intergenic
	33	rs11632429	rs12441437	15	38356296	0.992087	RP11-1008C21.1	1754	intergenic
	33	rs11632429	rs5812013	15	38357981	0.961506	RP11-1008C21.1	3439	intergenic
	33	rs11632429	rs8023538	15	38359426	0.878253	RP11-1008C21.2	2255	intergenic
	33	rs11632429	rs34257734	15	38360306	0.870291	RP11-1008C21.2	1375	intergenic
	33	rs11632429	rs8024631	15	38361629	0.960805	RP11-1008C21.2	52	downstream
	34	rs7169993	rs7171428	15	70506135	1	AC011648.1	15286	intergenic
	34	rs7169993	rs7169993	15	70506192	1	AC011648.1	15343	intergenic
	34	rs7169993	rs7170161	15	70506265	1	AC011648.1	15416	intergenic
	34	rs7169993	rs12912369	15	70506816	0.964967	AC011648.1	15967	intergenic
	34	rs7169993	rs12914002	15	70506996	0.877967	AC011648.1	16147	intergenic
	34	rs7169993	rs11629695	15	70508223	0.991035	AC011648.1	17374	intergenic
	34	rs7169993	rs11072146	15	70508287	0.991035	AC011648.1	17438	intergenic
	34	rs7169993	rs11072147	15	70508290	0.991035	AC011648.1	17441	intergenic
	34	rs7169993	rs11072148	15	70508631	0.986635	AC011648.1	17782	intergenic
	34	rs7169993	rs11072149	15	70508640	0.986635	AC011648.1	17791	intergenic
	34	rs7169993	rs11638329	15	70510663	0.859833	AC011648.1	19814	intergenic
	35	rs71378512	rs71378512	16	410178	1	MRPL28	7205	intergenic
	36	rs62028332	rs62028332	16	51025468	1	RP11-883G14.2	26200	intergenic
	37	rs60791151	rs12448914	16	55055597	0.964093	CTD-3032H12.3	13378	intergenic
	37	rs60791151	rs12933711	16	55055700	0.964093	CTD-3032H12.3	13481	intergenic
	37	rs60791151	rs4393570	16	55056152	0.952759	CTD-3032H12.3	13933	intergenic
	37	rs60791151	rs12933865	16	55056820	0.952759	CTD-3032H12.3	14601	intergenic
	37	rs60791151	rs12930177	16	55056905	0.959922	CTD-3032H12.3	14686	intergenic
	37	rs60791151	rs12930181	16	55056907	0.81502	CTD-3032H12.3	14688	intergenic
	37	rs60791151	rs55959455	16	55056945	0.874056	CTD-3032H12.3	14726	intergenic
	37	rs60791151	rs7499893	16	55057049	0.948864	CTD-3032H12.3	14830	intergenic
	37	rs60791151	rs7500773	16	55057278	0.948864	CTD-3032H12.3	15059	intergenic
	37	rs60791151	rs4130846	16	55057788	0.948864	CTD-3032H12.3	15569	intergenic
	37	rs60791151	rs8049857	16	55058290	0.948864	CTD-3032H12.3	16071	intergenic
	37	rs60791151	rs11859749	16	55058572	0.948864	CTD-3032H12.3	16353	intergenic
	37	rs60791151	rs11864944	16	55058740	0.95243	CTD-3032H12.3	16521	intergenic
	37	rs60791151	rs1906102	16	55059803	0.960152	CTD-3032H12.3	17584	intergenic
	37	rs60791151	rs1906103	16	55059876	0.964161	CTD-3032H12.3	17657	intergenic
	37	rs60791151	rs4609841	16	55060646	0.964161	CTD-3032H12.3	18427	intergenic
	37	rs60791151	rs4517797	16	55060778	0.960152	CTD-3032H12.3	18559	intergenic
	37	rs60791151	rs4517798	16	55060781	0.964161	CTD-3032H12.3	18562	intergenic
	37	rs60791151	rs4600458	16	55060899	0.964161	CTD-3032H12.3	18680	intergenic
	37	rs60791151	rs13330050	16	55061544	0.975854	CTD-3032H12.3	19325	intergenic
	37	rs60791151	rs13331158	16	55061621	0.964161	CTD-3032H12.3	19402	intergenic
	37	rs60791151	rs2171263	16	55061736	0.964161	CTD-3032H12.3	19517	intergenic
	37	rs60791151	rs111437248	16	55061858	0.871481	CTD-3032H12.3	19639	intergenic
	37	rs60791151	rs1965947	16	55064576	0.964161	CTD-3032H12.3	22357	intergenic
	37	rs60791151	rs923220	16	55067456	0.879443	CTD-3032H12.3	25237	intergenic
	37	rs60791151	rs60791151	16	55068167	1	CTD-3032H12.3	25948	intergenic
	37	rs60791151	rs4783865	16	55069693	0.886381	CTD-3032H12.3	27474	intergenic
	37	rs60791151	rs4784463	16	55069776	0.995959	CTD-3032H12.3	27557	intergenic
	37	rs60791151	rs13330111	16	55070477	0.886381	CTD-3032H12.3	28258	intergenic
	37	rs60791151	rs8050357	16	55071983	0.874509	CTD-3032H12.3	29764	intergenic
	37	rs60791151	rs8059888	16	55073161	0.874509	CTD-3032H12.3	30942	intergenic
	38	rs4790881	rs375313970	17	2022191	0.826666	SMG6	0	intronic
	38	rs4790881	rs35401268	17	2026417	0.873246	SMG6	0	intronic
	38	rs4790881	rs2760751	17	2028106	0.890984	SMG6	0	intronic
	38	rs4790881	rs35802815	17	2038180	0.942995	SMG6	0	intronic
	38	rs4790881	rs58568636	17	2039236	0.961967	SMG6	0	intronic
	38	rs4790881	rs8070954	17	2043789	0.890984	SMG6	0	intronic
	38	rs4790881	rs8072532	17	2045273	0.951875	SMG6	0	intronic
	38	rs4790881	rs7209460	17	2048713	0.951875	SMG6	0	intronic
	38	rs4790881	rs11657636	17	2053920	0.971575	SMG6	0	intronic
	38	rs4790881	rs199600908	17	2059349	0.896119	SMG6	0	intronic
	38	rs4790881	rs2873195	17	2064702	0.917214	SMG6	0	intronic
	38	rs4790881	rs4790881	17	2068932	1	SMG6	0	intronic
	38	rs4790881	rs11658797	17	2088969	0.861384	SMG6	0	intronic
	38	rs4790881	rs8077194	17	2119475	0.887056	SMG6	0	intronic
	38	rs4790881	rs1231207	17	2125450	0.861384	SMG6	0	intronic
	38	rs4790881	rs112512894	17	2129569	0.89174	SMG6	0	intronic
	38	rs4790881	rs216215	17	2140668	0.849001	SMG6	0	UTR5
	38	rs4790881	rs9892016	17	2146422	0.843605	SMG6	0	intronic
	38	rs4790881	rs1555568	17	2149505	0.83928	SMG6	0	intronic
	38	rs4790881	rs216224	17	2156285	0.83928	SMG6	0	intronic
	38	rs4790881	rs7209564	17	2168233	0.834242	SMG6	0	intronic
	38	rs4790881	rs170041	17	2170216	0.83928	SMG6	0	intronic
	38	rs4790881	rs216181	17	2172753	0.825607	SMG6	0	intronic
	38	rs4790881	rs216182	17	2173063	0.848674	SMG6	0	intronic
	38	rs4790881	rs9898390	17	2177484	0.839547	SMG6	0	intronic
	38	rs4790881	rs2038677	17	2178092	0.843884	SMG6	0	intronic
	38	rs4790881	rs216186	17	2180651	0.83446	SMG6	0	intronic
	38	rs4790881	rs4790323	17	2181658	0.83446	SMG6	0	intronic
	38	rs4790881	rs216187	17	2183784	0.83446	SMG6	0	intronic
	38	rs4790881	rs216196	17	2202943	0.83928	SMG6	0	exonic	synonymous SNV	exon2
	39	rs4792909	rs4792907	17	41779870	0.932556	CTC-501O10.1	0	ncRNA_intronic
	39	rs4792909	rs9911277	17	41780484	0.928681	CTC-501O10.1	0	ncRNA_intronic
	39	rs4792909	rs35671210	17	41780664	0.932556	CTC-501O10.1	0	ncRNA_intronic
	39	rs4792909	rs4793017	17	41780980	0.959823	CTC-501O10.1	0	ncRNA_intronic
	39	rs4792909	rs4793018	17	41781069	0.955976	CTC-501O10.1	0	ncRNA_intronic
	39	rs4792909	rs4793019	17	41781160	0.955976	CTC-501O10.1	0	ncRNA_intronic
	39	rs4792909	rs12603100	17	41781344	0.955976	CTC-501O10.1	0	ncRNA_intronic
	39	rs4792909	rs8068071	17	41782779	0.955976	CTC-501O10.1	0	ncRNA_intronic
	39	rs4792909	rs8079336	17	41782831	0.955976	CTC-501O10.1	0	ncRNA_exonic
	39	rs4792909	rs11315571	17	41782865	0.956063	CTC-501O10.1	0	ncRNA_exonic
	39	rs4792909	rs1983490	17	41782957	0.951845	CTC-501O10.1	0	ncRNA_exonic
	39	rs4792909	rs4793020	17	41785377	0.971751	CTC-501O10.1	2124	intergenic
	39	rs4792909	rs4513138	17	41785846	0.971751	CTC-501O10.1	2593	intergenic
	39	rs4792909	rs1881107	17	41786076	0.979718	CTC-501O10.1	2823	intergenic
	39	rs4792909	rs2342315	17	41786382	0.979718	CTC-501O10.1	3129	intergenic
	39	rs4792909	rs2342314	17	41786389	0.979718	CTC-501O10.1	3136	intergenic
	39	rs4792909	rs9896582	17	41787209	0.975654	CTC-501O10.1	3956	intergenic
	39	rs4792909	rs9909172	17	41787521	0.975654	CTC-501O10.1	4268	intergenic
	39	rs4792909	rs9897313	17	41787558	0.967666	CTC-501O10.1	4305	intergenic
	39	rs4792909	rs9902329	17	41787573	0.975654	CTC-501O10.1	4320	intergenic
	39	rs4792909	rs6503470	17	41788360	0.975654	CTC-501O10.1	5107	intergenic
	39	rs4792909	rs4792908	17	41789246	0.971751	CTC-501O10.1	5993	intergenic
	39	rs4792909	rs4793021	17	41789267	0.979718	CTC-501O10.1	6014	intergenic
	39	rs4792909	rs7220711	17	41789965	0.979718	RP11-209M4.1	5716	intergenic
	39	rs4792909	17:41791724:A:G	17	41791724	0.836826	RP11-209M4.1	3957	intergenic
	39	rs4792909	rs12602349	17	41792236	0.983757	RP11-209M4.1	3445	intergenic
	39	rs4792909	rs2342313	17	41792772	0.983757	RP11-209M4.1	2909	intergenic
	39	rs4792909	rs12602890	17	41793265	0.987834	RP11-209M4.1	2416	intergenic
	39	rs4792909	rs59303349	17	41793668	0.987834	RP11-209M4.1	2013	intergenic
	39	rs4792909	rs8072333	17	41793893	0.987834	RP11-209M4.1	1788	intergenic
	39	rs4792909	rs8072602	17	41794034	0.987834	RP11-209M4.1	1647	intergenic
	39	rs4792909	rs7209826	17	41796406	0.983885	RP11-209M4.1	0	ncRNA_exonic
	39	rs4792909	rs2342312	17	41797254	0.832482	RP11-209M4.1	0	ncRNA_exonic
	39	rs4792909	rs1828720	17	41797692	0.995892	RP11-209M4.1	0	ncRNA_exonic
	39	rs4792909	rs55921171	17	41798545	0.845278	RP11-209M4.1	740	upstream
	39	rs4792909	rs4792909	17	41798824	1	RP11-209M4.1	1019	intergenic
	39	rs4792909	rs4793022	17	41798855	1	RP11-209M4.1	1050	intergenic
	39	rs4792909	rs1877632	17	41799590	0.838822	RP11-209M4.1	1785	intergenic
	39	rs4792909	rs4793023	17	41800656	1	RP11-209M4.1	2851	intergenic
	39	rs4792909	rs7217502	17	41801246	0.995915	RP11-209M4.1	3441	intergenic
	39	rs80107551	rs76410205	17	41807508	1	RP11-209M4.1	9703	intergenic
	39	rs80107551	rs80107551	17	41808374	1	RP11-209M4.1	10569	intergenic
	39	rs80107551	rs144691710	17	41819562	1	AC055813.1	6005	intergenic
	39	rs80107551	rs75013658	17	41825112	1	AC055813.1	455	upstream
	39	rs80107551	rs2741856	17	41826839	1	AC055813.1	1207	intergenic
	39	rs80107551	rs71382995	17	41858623	0.950316	C17orf105	0	intronic
	39	rs80107551	rs34814687	17	41862277	0.950316	C17orf105	0	UTR3
	39	rs80107551	rs12950756	17	41904372	0.950802	MPP3	0	intronic
	40	rs79049182	rs79049182	17	47928342	1	RP11-304F15.3	2142	intergenic
	40	rs79049182	rs112698747	17	47948829	0.957089	RP11-304F15.4	16131	intergenic
	41	rs4430817	rs13081	18	13651137	0.83131	LDLRAD4	0	UTR3
	41	rs4430817	rs141827440	18	13657932	0.975755	LDLRAD4	5177	intergenic
	41	rs4430817	rs2040189	18	13659019	0.975755	FAM210A	4326	intergenic
	41	rs4430817	rs12956554	18	13660590	0.906496	FAM210A	2755	intergenic
	41	rs4430817	rs4430817	18	13682666	1	FAM210A	0	intronic
	41	rs4430817	rs12955116	18	13688383	0.995898	FAM210A	0	intronic
	41	rs4430817	rs180690452	18	13691706	0.995898	FAM210A	0	intronic
	41	rs4430817	rs4796995	18	13708574	1	FAM210A	0	intronic
	41	rs4430817	rs10221370	18	13709576	1	FAM210A	0	intronic
	41	rs4430817	rs4797804	18	13711520	1	FAM210A	0	intronic
	41	rs4430817	rs4635400	18	13719510	1	FAM210A	0	intronic
	41	rs4430817	rs1941749	18	13722308	1	FAM210A	0	intronic
	41	rs4430817	rs3809898	18	13725674	0.897461	FAM210A	0	intronic
	41	rs4430817	rs3809897	18	13725825	0.897461	FAM210A	0	intronic
	41	rs4430817	rs3826559	18	13725960	0.897461	FAM210A	0	intronic
	41	rs4430817	18:13734904:C:T	18	13734904	0.902703	RNMT	0	intronic
	41	rs4430817	rs34866669	18	13737452	0.906305	RNMT	0	intronic
	41	rs4430817	rs9964959	18	13750741	0.906305	RNMT	0	intronic
	41	rs4430817	rs68006216	18	13757553	0.906305	RNMT	0	intronic
	41	rs4430817	rs147994819	18	13766441	0.867502	RNMT	1883	intergenic
	41	rs4430817	rs71366074	18	13771219	0.902703	RNMT	6661	intergenic
	42	rs77865749	rs79548165	18	77183529	0.889258	NFATC1	0	intronic
	42	rs77865749	rs35455644	18	77184282	0.889258	NFATC1	0	intronic
	42	rs77865749	rs73494217	18	77186200	0.889258	NFATC1	0	intronic
	42	rs77865749	rs76247824	18	77186287	0.889258	NFATC1	0	intronic
	42	rs77865749	rs77069608	18	77186319	0.889258	NFATC1	0	intronic
	42	rs77865749	rs7241538	18	77191247	0.889258	NFATC1	0	intronic
	42	rs77865749	rs113853791	18	77191733	0.889258	NFATC1	0	intronic
	42	rs77865749	rs11664153	18	77195813	0.903668	NFATC1	0	intronic
	42	rs77865749	rs11663658	18	77197555	0.903668	NFATC1	0	intronic
	42	rs77865749	rs76032846	18	77198322	0.881978	NFATC1	0	intronic
	42	rs77865749	rs78531995	18	77198370	0.896401	NFATC1	0	intronic
	42	rs77865749	rs78250476	18	77198934	0.903668	NFATC1	0	intronic
	42	rs77865749	rs79747802	18	77198964	0.903668	NFATC1	0	intronic
	42	rs77865749	rs9709477	18	77202786	0.896528	NFATC1	0	intronic
	42	rs77865749	rs8092987	18	77208141	0.939731	NFATC1	0	intronic
	42	rs77865749	rs73494235	18	77208509	0.932181	NFATC1	0	intronic
	42	rs77865749	rs11663202	18	77209180	0.932181	NFATC1	0	intronic
	42	rs77865749	rs80321964	18	77210152	0.947324	NFATC1	0	intronic
	42	rs77865749	rs113864961	18	77214594	0.810392	NFATC1	0	intronic
	42	rs77865749	rs77865749	18	77216756	1	NFATC1	0	intronic
	42	rs77865749	rs7239086	18	77217030	1	NFATC1	0	intronic
	42	rs77865749	rs7236492	18	77220616	0.904963	NFATC1	0	intronic
	42	rs77865749	rs78538334	18	77223322	0.977416	NFATC1	0	intronic
	42	rs77865749	rs148112649	18	77224361	0.969786	NFATC1	0	intronic
	42	rs77865749	rs76733789	18	77224429	0.969786	NFATC1	0	intronic
	42	rs77865749	rs141241544	18	77224494	0.977416	NFATC1	0	intronic
	42	rs77865749	rs60115988	18	77226571	0.9471	NFATC1	0	intronic
	42	rs77865749	rs11659416	18	77226973	0.969992	NFATC1	0	intronic
	42	rs77865749	rs9957497	18	77227217	0.9471	NFATC1	0	intronic
	42	rs77865749	rs9960080	18	77227293	0.9471	NFATC1	0	intronic
	42	rs77865749	rs11660128	18	77227950	0.940414	NFATC1	0	UTR3
	42	rs77865749	rs57561976	18	77228419	0.89469	NFATC1	0	intronic
	42	rs77865749	rs74949301	18	77229409	0.933076	NFATC1	0	intronic
	42	rs77865749	rs78536295	18	77229738	0.925232	NFATC1	0	intronic
	42	rs77865749	rs78226032	18	77230822	0.910379	NFATC1	0	intronic
	42	rs77865749	rs7228738	18	77231307	0.910379	NFATC1	0	intronic
	42	rs77865749	rs74569193	18	77232698	0.910379	NFATC1	0	intronic
	42	rs77865749	rs145041024	18	77234712	0.902809	NFATC1	0	intronic
	42	rs77865749	rs145132355	18	77235415	0.910379	NFATC1	0	intronic
	42	rs77865749	rs572787120	18	77235415	0.910379	NFATC1	0	NA
	42	rs77865749	rs76694706	18	77236006	0.910379	NFATC1	0	intronic
	42	rs77865749	rs112187368	18	77236259	0.910379	NFATC1	0	intronic
	42	rs77865749	rs79617804	18	77237142	0.903136	NFATC1	0	intronic
	43	rs11088458	rs11088458	21	40350120	1	AF064858.7	419	upstream
	Functional annotation of conditionally independent SNPs (highlighted in bold) and linked SNPs (r2>0.8). Functional consequences annotated using ANNOVAR

## Sheet: Supplementary Table 9
	Supplementary Table 9 cis eQTLs for the 50 replicated independent forearm fracture signals using the GTEx V8 data set
			eQTL						Colocalization
	Locus	SNP	Gene Symbol	Fracture risk increasing allele	OA	Beta	P-value	Tissue	PWCoCo.H4	PWCoCo.H3
	1	rs9287237	GREM2	G	T	-0.407327	9.05677e-19	Cells_Cultured_fibroblasts	0.992979	0.00677411
	1	rs9287237	GREM2	G	T	-0.271471	4.73078e-08	Artery_Tibial	0.990645	0.00902675
	1	rs9287237	GREM2	G	T	-0.247567	2.48937e-06	Nerve_Tibial	0.986715	0.00707896
	1	rs9287237	GREM2	G	T	-0.215966	6.94922e-06	Adipose_Subcutaneous	0.990216	0.00878671
	2	rs6726855	SLC8A1	T	G	-0.21123	4.014e-05	Artery_Aorta	5.24705e-05	0.999933
	3	rs687914	PRKCE	T	G	0.160906	6.11037e-08	Whole_Blood	0.994516	0.00541213
	3	rs687914	PRKCE	T	G	0.138109	2.34059e-05	Muscle_Skeletal	0.00123573	0.991012
	4	rs4671960	EML6	G	A	0.401038	1.56986e-17	Thyroid	0.00181952	0.991498
	4	rs4671960	SPTBN1	G	A	0.231561	4.63946e-17	Whole_Blood	0.908033	0.0913454
	4	rs4671960	EML6	G	A	-0.457489	2.38404e-13	Artery_Aorta	1.13112e-05	0.993294
	4	rs4671960	EML6	G	A	-0.359661	1.53353e-12	Artery_Tibial	1.08546e-05	0.993295
	4	rs4671960	EML6	G	A	-0.381601	2.10488e-10	Esophagus_Muscularis	1.09257e-05	0.993295
	4	rs4671960	EML6	G	A	-0.353841	7.99322e-10	Adipose_Visceral_Omentum	0.00271482	0.990609
	4	rs4671960	EML6	G	A	0.396111	8.97381e-10	Pancreas	0.00411969	0.989213
	4	rs4671960	EML6	G	A	0.211102	6.07476e-08	Skin_Sun_Exposed_Lower_leg	0.0011061	0.992207
	4	rs4671960	SPTBN1	G	A	0.159318	1.4853e-06	Cells_Cultured_fibroblasts	0.00385231	0.989446
	4	rs4671960	EML6	G	A	-0.452732	1.56213e-06	Artery_Coronary	4.75739e-05	0.993258
	4	rs4671960	EML6	G	A	-0.317739	9.85219e-06	Esophagus_Gastroesophageal_Junction	1.13151e-05	0.993294
	4	rs4671960	SPTBN1	G	A	0.265675	2.2435e-05	Brain_Cerebellum	0.00530388	0.986176
	8	rs4505759	SLC26A1	C	T	-0.38586	1.89039e-14	Thyroid	3.16765e-23	1
	8	rs4505759	SLC26A1	C	T	-0.192273	2.0293e-09	Cells_Cultured_fibroblasts	3.40747e-23	1
	8	rs4505759	DGKQ	C	T	0.221939	2.84464e-08	Whole_Blood	5.52359e-24	1
	8	rs4505759	SLC26A1	C	T	-0.258692	3.456e-07	Artery_Tibial	3.34669e-23	1
	8	rs4505759	SLC26A1	C	T	-0.378667	5.22539e-07	Heart_Atrial_Appendage	3.72633e-23	1
	8	rs4505759	SLC26A1	C	T	-0.325516	5.53134e-07	Adipose_Visceral_Omentum	3.27762e-23	1
	8	rs4505759	SLC26A1	C	T	-0.280944	8.60089e-07	Nerve_Tibial	3.81696e-23	1
	8	rs4505759	SLC26A1	C	T	-0.294951	1.02844e-06	Esophagus_Muscularis	3.48991e-23	1
	8	rs4505759	SLC26A1	C	T	-0.241281	3.73957e-06	Lung	3.81694e-23	1
	8	rs4505759	DGKQ	C	T	0.141804	7.89306e-06	Artery_Tibial	7.32593e-24	1
	8	rs4505759	SLC26A1	C	T	-0.191975	1.6676e-05	Breast_Mammary_Tissue	3.492e-23	1
	8	rs4505759	FGFRL1	C	T	0.247447	2.00581e-05	Pancreas	0.970838	0.0291619
	8	rs4505759	SLC26A1	C	T	-0.179178	3.35605e-05	Stomach	1.30903e-14	1
	8	rs4505759	SLC26A1	C	T	-0.324999	3.50812e-05	Esophagus_Gastroesophageal_Junction	3.48912e-23	1
	8	rs4505759	SLC26A1	C	T	-0.304576	3.98436e-05	Colon_Sigmoid	2.1296e-23	1
	8	rs4505759	SLC26A1	C	T	-0.220713	4.14834e-05	Adipose_Subcutaneous	3.17697e-23	1
	8	rs4505759	SLC26A1	C	T	-0.291967	4.38407e-05	Artery_Aorta	3.39871e-23	1
	8	rs4505759	FGFRL1	C	T	0.105483	4.45677e-05	Cells_Cultured_fibroblasts	0.0101071	0.989361
	8	rs4505759	SLC26A1	C	T	-0.199704	4.73612e-05	Skin_Not_Sun_Exposed_Suprapubic	3.4889e-23	1
	8	rs4505759	DGKQ	C	T	0.165777	6.01752e-05	Adipose_Subcutaneous	8.31587e-24	1
	8	rs4505759	FGFRL1	C	T	-0.149959	6.07766e-05	Thyroid	9.33744e-14	1
	8	rs4505759	SLC26A1	C	T	-0.145815	9.59196e-05	Whole_Blood	3.00935e-23	1
	8	rs4505759	GAK	C	T	-0.160505	9.83805e-05	Artery_Aorta	6.77486e-12	1
	8	rs4505759	SLC26A1	C	T	-0.198424	0.000101094	Esophagus_Mucosa	3.19317e-23	1
	8	rs4505759	SLC26A1	C	T	-0.182936	0.000102186	Skin_Sun_Exposed_Lower_leg	3.68155e-23	1
	8	rs78520297	FGFRL1	C	T	0.222292	6.2942e-08	Muscle_Skeletal	0.0875798	0.91242
	8	rs78520297	DGKQ	C	T	-0.258565	4.91121e-07	Whole_Blood	5.52359e-24	1
	8	rs78520297	MAEA	C	T	0.295499	2.80778e-06	Thyroid	1.26415e-23	1
	8	rs78520297	DGKQ	C	T	-0.22458	2.81413e-06	Esophagus_Mucosa	8.34132e-24	1
	8	rs78520297	DGKQ	C	T	-0.241119	3.14275e-06	Lung	5.74048e-24	1
	8	rs78520297	GAK	C	T	0.182489	3.47488e-06	Adipose_Visceral_Omentum	0.000192049	0.997117
	8	rs78520297	SLC26A1	C	T	0.325661	3.52771e-06	Nerve_Tibial	3.81696e-23	1
	8	rs78520297	SLC26A1	C	T	0.266991	3.53766e-06	Skin_Sun_Exposed_Lower_leg	3.68155e-23	1
	8	rs78520297	SLC26A1	C	T	0.334334	3.61682e-06	Testis	8.88082e-05	0.999801
	8	rs78520297	FGFRL1	C	T	0.156727	4.37217e-06	Heart_Left_Ventricle	0.107143	0.433727
	8	rs78520297	FGFRL1	C	T	0.1374	9.62283e-06	Esophagus_Muscularis	0.00686845	0.986337
	8	rs78520297	CRIPAK	C	T	-0.247064	1.16367e-05	Thyroid	3.009e-23	1
	8	rs78520297	CPLX1	C	T	0.177955	1.44821e-05	Lung	1.45163e-16	1
	8	rs78520297	UVSSA	C	T	-0.243142	1.62279e-05	Thyroid	1.24189e-23	1
	8	rs78520297	SLC26A1	C	T	0.284576	1.76694e-05	Adipose_Subcutaneous	3.17696e-23	1
	8	rs78520297	SLC26A1	C	T	0.361226	2.67325e-05	Artery_Aorta	3.39871e-23	1
	8	rs78520297	UVSSA	C	T	-0.18958	2.95392e-05	Skin_Sun_Exposed_Lower_leg	1.24179e-23	1
	8	rs78520297	IDUA	C	T	0.228451	4.98548e-05	Brain_Nucleus_accumbens_basal_ganglia	0.417497	0.21844
	8	rs78520297	UVSSA	C	T	-0.235938	5.29029e-05	Esophagus_Mucosa	1.24179e-23	1
	8	rs78520297	SLC26A1	C	T	0.254925	5.76014e-05	Artery_Tibial	3.34668e-23	1
	8	rs78520297	MAEA	C	T	0.231188	9.79164e-05	Adipose_Visceral_Omentum	1.6623e-21	1
	8	rs78520297	DGKQ	C	T	-0.16078	0.00010178	Nerve_Tibial	5.65274e-24	1
	8	rs78520297	CPLX1	C	T	0.130288	0.000110998	Artery_Tibial	8.41543e-24	1
	8	rs78520297	DGKQ	C	T	-0.163503	0.000155722	Thyroid	6.07337e-24	1
	8	rs113061374	CRIPAK	T	C	1.38224	2.05392e-87	Whole_Blood	3.62751e-15	1
	8	rs113061374	CRIPAK	T	C	1.67904	3.51022e-84	Lung	3.62751e-15	1
	8	rs113061374	CRIPAK	T	C	1.63626	2.09167e-77	Nerve_Tibial	7.37884e-15	1
	8	rs113061374	CRIPAK	T	C	1.67119	4.45462e-73	Adipose_Subcutaneous	3.62752e-15	1
	8	rs113061374	CRIPAK	T	C	1.33864	1.28262e-71	Artery_Tibial	3.62751e-15	1
	8	rs113061374	CRIPAK	T	C	1.70177	9.72379e-68	Esophagus_Muscularis	3.63286e-15	1
	8	rs113061374	CRIPAK	T	C	1.25216	2.58033e-67	Muscle_Skeletal	3.62751e-15	1
	8	rs113061374	CRIPAK	T	C	1.76375	1.35125e-66	Adipose_Visceral_Omentum	7.37885e-15	1
	8	rs113061374	UVSSA	T	C	1.19953	1.70929e-65	Artery_Tibial	3.63472e-15	1
	8	rs113061374	CRIPAK	T	C	1.49866	4.46336e-65	Cells_Cultured_fibroblasts	3.62751e-15	1
	8	rs113061374	CRIPAK	T	C	1.29242	3.70906e-61	Skin_Sun_Exposed_Lower_leg	3.62754e-15	1
	8	rs113061374	CRIPAK	T	C	1.84833	8.01007e-60	Heart_Atrial_Appendage	7.38451e-15	1
	8	rs113061374	CRIPAK	T	C	1.24291	9.34233e-58	Skin_Not_Sun_Exposed_Suprapubic	7.37913e-15	1
	8	rs113061374	CRIPAK	T	C	1.74227	1.93029e-57	Esophagus_Gastroesophageal_Junction	7.40259e-15	1
	8	rs113061374	CRIPAK	T	C	1.78319	1.1374e-55	Artery_Aorta	3.62751e-15	1
	8	rs113061374	CRIPAK	T	C	1.57774	2.13975e-55	Heart_Left_Ventricle	3.62751e-15	1
	8	rs113061374	CRIPAK	T	C	1.56669	4.57182e-55	Breast_Mammary_Tissue	7.37884e-15	1
	8	rs113061374	CRIPAK	T	C	1.5641	7.36174e-55	Colon_Transverse	5.57215e-15	1
	8	rs113061374	CRIPAK	T	C	1.58129	2.85673e-53	Esophagus_Mucosa	5.57215e-15	1
	8	rs113061374	UVSSA	T	C	1.46596	1.63472e-50	Esophagus_Muscularis	3.66239e-15	1
	8	rs113061374	UVSSA	T	C	1.43124	1.10788e-48	Adipose_Visceral_Omentum	7.3967e-15	1
	8	rs113061374	UVSSA	T	C	1.56666	1.01891e-47	Artery_Aorta	3.63023e-15	1
	8	rs113061374	UVSSA	T	C	1.25812	1.9898e-47	Adipose_Subcutaneous	1.79843e-15	1
	8	rs113061374	CRIPAK	T	C	1.63664	2.45243e-44	Stomach	5.57215e-15	1
	8	rs113061374	UVSSA	T	C	1.23051	1.14431e-42	Lung	4.41724e-15	1
	8	rs113061374	CRIPAK	T	C	1.65911	3.53963e-42	Colon_Sigmoid	7.87111e-15	1
	8	rs113061374	UVSSA	T	C	1.63248	5.65686e-41	Heart_Atrial_Appendage	1.85813e-14	1
	8	rs113061374	CRIPAK	T	C	1.29201	3.52141e-40	Thyroid	3.00904e-23	1
	8	rs113061374	UVSSA	T	C	1.03604	7.78365e-40	Muscle_Skeletal	7.56097e-16	1
	8	rs113061374	UVSSA	T	C	1.42925	1.97296e-38	Esophagus_Gastroesophageal_Junction	7.37884e-15	1
	8	rs113061374	UVSSA	T	C	1.18253	3.75127e-38	Nerve_Tibial	1.24179e-23	1
	8	rs113061374	UVSSA	T	C	0.822881	1.99012e-35	Whole_Blood	5.29934e-23	1
	8	rs113061374	CRIPAK	T	C	1.57429	9.48996e-35	Brain_Nucleus_accumbens_basal_ganglia	7.86037e-15	1
	8	rs113061374	CRIPAK	T	C	1.63209	2.23376e-34	Pancreas	3.62773e-15	1
	8	rs113061374	UVSSA	T	C	1.02863	3.26899e-34	Cells_Cultured_fibroblasts	3.62883e-15	1
	8	rs113061374	CRIPAK	T	C	1.61491	3.23211e-32	Small_Intestine_Terminal_Ileum	3.44674e-14	1
	8	rs113061374	UVSSA	T	C	1.33721	1.64901e-30	Heart_Left_Ventricle	5.42388e-15	1
	8	rs113061374	UVSSA	T	C	1.30094	2.52789e-28	Colon_Sigmoid	9.79157e-15	1
	8	rs113061374	CRIPAK	T	C	1.61194	2.7052e-28	Spleen	4.43795e-16	1
	8	rs113061374	CRIPAK	T	C	1.64997	3.83035e-28	Brain_Putamen_basal_ganglia	3.80141e-14	1
	8	rs113061374	UVSSA	T	C	1.07063	2.7928e-27	Breast_Mammary_Tissue	7.89077e-15	1
	8	rs113061374	CRIPAK	T	C	1.84402	1.17784e-26	Ovary	4.53079e-15	1
	8	rs113061374	CRIPAK	T	C	1.92082	5.88436e-26	Brain_Frontal_Cortex_BA9	1.0475e-10	1
	8	rs113061374	CRIPAK	T	C	1.77265	5.40858e-25	Brain_Caudate_basal_ganglia	1.08596e-13	1
	8	rs113061374	CRIPAK	T	C	1.48253	7.09564e-25	Adrenal_Gland	2.89799e-13	1
	8	rs113061374	CRIPAK	T	C	1.5257	1.20169e-24	Minor_Salivary_Gland	3.70266e-14	1
	8	rs113061374	CRIPAK	T	C	1.73017	3.21064e-22	Brain_Cerebellum	2.09094e-08	1
	8	rs113061374	CRIPAK	T	C	1.51146	1.21128e-20	Brain_Hypothalamus	2.77038e-09	1
	8	rs113061374	CRIPAK	T	C	1.48717	3.96096e-20	Artery_Coronary	9.29915e-11	1
	8	rs113061374	CRIPAK	T	C	2.01626	9.63895e-19	Brain_Anterior_cingulate_cortex_BA24	4.61937e-09	1
	8	rs113061374	CRIPAK	T	C	1.82565	1.47332e-18	Brain_Cerebellar_Hemisphere	6.41343e-05	0.9994
	8	rs113061374	CRIPAK	T	C	1.87703	2.79829e-18	Uterus	3.01674e-08	1
	8	rs113061374	CRIPAK	T	C	1.3585	2.83655e-18	Brain_Cortex	1.06784e-05	0.999971
	8	rs113061374	UVSSA	T	C	1.49889	3.81272e-18	Ovary	5.53024e-05	0.999505
	8	rs113061374	CRIPAK	T	C	1.49733	9.16305e-18	Brain_Amygdala	1.45177e-07	0.999998
	8	rs113061374	CRIPAK	T	C	1.42338	1.17899e-17	Pituitary	6.84889e-05	0.999789
	8	rs113061374	CRIPAK	T	C	2.06743	2.24253e-17	Cells_EBV-transformed_lymphocytes	2.55638e-05	0.999859
	8	rs113061374	UVSSA	T	C	1.30714	2.78014e-17	Artery_Coronary	5.03448e-07	0.999995
	8	rs113061374	CRIPAK	T	C	1.36569	5.70087e-17	Prostate	2.63203e-13	1
	8	rs113061374	UVSSA	T	C	0.678591	7.69656e-17	Skin_Sun_Exposed_Lower_leg	1.24179e-23	1
	8	rs113061374	CRIPAK	T	C	1.55358	2.08651e-16	Brain_Hippocampus	0.000204289	0.997934
	8	rs113061374	UVSSA	T	C	0.914068	3.00325e-16	Esophagus_Mucosa	1.24179e-23	1
	8	rs113061374	CRIPAK	T	C	1.59688	8.53864e-16	Brain_Substantia_nigra	0.000151885	0.998559
	8	rs113061374	UVSSA	T	C	1.29661	1.00313e-15	Brain_Cerebellum	4.10638e-14	1
	8	rs113061374	CRIPAK	T	C	1.74174	1.09076e-15	Brain_Spinal_cord_cervical_c-1	6.40132e-06	0.999942
	8	rs113061374	UVSSA	T	C	0.723848	1.77931e-15	Skin_Not_Sun_Exposed_Suprapubic	3.20531e-21	1
	8	rs113061374	UVSSA	T	C	0.911146	2.72692e-15	Colon_Transverse	7.99277e-22	1
	8	rs113061374	CRIPAK	T	C	1.88294	3.07529e-15	Vagina	3.49483e-05	0.999515
	8	rs113061374	UVSSA	T	C	1.08334	5.56622e-15	Pancreas	1.60978e-17	1
	8	rs113061374	CRIPAK	T	C	1.16362	1.12045e-14	Testis	2.84511e-23	1
	8	rs113061374	UVSSA	T	C	0.960614	2.17986e-14	Stomach	1.24553e-23	1
	8	rs113061374	UVSSA	T	C	1.03006	2.20044e-14	Brain_Nucleus_accumbens_basal_ganglia	6.384e-06	0.999935
	8	rs113061374	MAEA	T	C	-0.948589	1.29128e-12	Nerve_Tibial	1.26415e-23	1
	8	rs113061374	MAEA	T	C	-0.816016	1.95827e-12	Thyroid	1.26415e-23	1
	8	rs113061374	UVSSA	T	C	1.3981	4.78057e-12	Brain_Cerebellar_Hemisphere	4.60989e-06	0.999964
	8	rs113061374	UVSSA	T	C	1.21082	6.38621e-12	Pituitary	1.12499e-17	1
	8	rs113061374	GAK	T	C	0.665799	7.40507e-12	Pancreas	0.0012984	0.98609
	8	rs113061374	UVSSA	T	C	1.05591	1.52538e-11	Brain_Caudate_basal_ganglia	0.000385215	0.997301
	8	rs113061374	MAEA	T	C	-0.641701	3.50838e-11	Adipose_Subcutaneous	1.26415e-23	1
	8	rs113061374	CRIPAK	T	C	1.17407	8.94977e-11	Liver	0.0372792	0.677959
	8	rs113061374	MAEA	T	C	-0.810509	1.79209e-10	Esophagus_Muscularis	1.69201e-23	1
	8	rs113061374	UVSSA	T	C	1.42516	1.03148e-09	Uterus	0.0558023	0.436304
	8	rs113061374	MAEA	T	C	-0.396339	2.76601e-09	Colon_Transverse	1.30074e-08	1
	8	rs113061374	UVSSA	T	C	0.617952	3.04709e-09	Thyroid	1.24189e-23	1
	8	rs113061374	UVSSA	T	C	0.935574	7.47513e-09	Minor_Salivary_Gland	9.97223e-10	1
	8	rs113061374	UVSSA	T	C	0.91482	1.00077e-08	Spleen	1.89564e-20	1
	8	rs113061374	GAK	T	C	0.63802	1.26816e-08	Pituitary	0.00266472	0.954888
	8	rs113061374	UVSSA	T	C	0.890374	1.71712e-08	Brain_Putamen_basal_ganglia	0.000533391	0.99698
	8	rs113061374	UVSSA	T	C	0.988586	1.9492e-08	Small_Intestine_Terminal_Ileum	3.81458e-10	1
	8	rs113061374	UVSSA	T	C	0.961238	2.50816e-08	Adrenal_Gland	8.38049e-11	1
	8	rs113061374	UVSSA	T	C	0.889823	2.97032e-08	Brain_Hypothalamus	1.14607e-06	0.99999
	8	rs113061374	MAEA	T	C	-0.428597	3.00273e-08	Artery_Tibial	7.05225e-23	1
	8	rs113061374	MAEA	T	C	-0.938548	4.58371e-08	Spleen	2.54317e-10	1
	8	rs113061374	MAEA	T	C	-0.54203	8.91225e-08	Skin_Not_Sun_Exposed_Suprapubic	1.78249e-19	1
	8	rs113061374	UVSSA	T	C	0.811258	1.35556e-07	Brain_Frontal_Cortex_BA9	0.00319285	0.972157
	8	rs113061374	MAEA	T	C	-0.594521	1.43723e-07	Lung	1.2642e-23	1
	8	rs113061374	MAEA	T	C	-0.69484	1.62573e-07	Testis	1.31883e-23	1
	8	rs113061374	UVSSA	T	C	0.937168	2.16279e-07	Brain_Anterior_cingulate_cortex_BA24	0.00140881	0.995043
	8	rs113061374	MAEA	T	C	-0.5404	2.60189e-07	Adipose_Visceral_Omentum	1.60105e-21	1
	8	rs113061374	MAEA	T	C	-0.595089	3.01987e-07	Breast_Mammary_Tissue	2.01163e-18	1
	8	rs113061374	UVSSA	T	C	1.07615	3.24579e-07	Brain_Substantia_nigra	0.0375236	0.660202
	8	rs113061374	MAEA	T	C	-0.789297	4.69536e-07	Adrenal_Gland	5.59149e-19	1
	8	rs113061374	CTBP1	T	C	-0.365723	9.53229e-07	Breast_Mammary_Tissue	0.011531	0.774467
	8	rs113061374	UVSSA	T	C	0.626773	2.00579e-06	Brain_Cortex	2.78515e-10	1
	8	rs113061374	MAEA	T	C	-0.81057	4.23582e-06	Pancreas	1.40151e-23	1
	8	rs113061374	MAEA	T	C	-0.605017	4.5966e-06	Artery_Aorta	3.34157e-16	1
	8	rs113061374	MAEA	T	C	-0.760775	5.13305e-06	Small_Intestine_Terminal_Ileum	3.95964e-06	0.999946
	8	rs113061374	UVSSA	T	C	0.766996	6.43147e-06	Brain_Amygdala	0.000444708	0.995181
	8	rs113061374	IDUA	T	C	0.342099	8.65916e-06	Colon_Transverse	2.28531e-09	1
	8	rs113061374	UVSSA	T	C	0.884145	1.16302e-05	Cells_EBV-transformed_lymphocytes	0.00644566	0.967673
	8	rs113061374	MAEA	T	C	-0.342836	1.76696e-05	Esophagus_Mucosa	0.00236501	0.957814
	8	rs113061374	MAEA	T	C	-0.578781	2.14331e-05	Esophagus_Gastroesophageal_Junction	5.02229e-17	1
	8	rs113061374	MAEA	T	C	-0.17863	3.00213e-05	Whole_Blood	3.88731e-11	1
	8	rs113061374	CTBP1	T	C	-0.273694	3.4684e-05	Lung	0.0970606	0.268552
	8	rs113061374	UVSSA	T	C	0.82438	4.55054e-05	Prostate	8.17481e-16	1
	8	rs113061374	CTBP1	T	C	-0.286849	6.43623e-05	Adipose_Subcutaneous	0.0130841	0.705246
	8	rs113061374	CTBP1	T	C	-0.232112	0.000102549	Thyroid	0.00142438	0.978929
	8	rs113061374	MAEA	T	C	-0.284479	0.000177737	Skin_Sun_Exposed_Lower_leg	8.75468e-16	1
	9	rs4395467	IBSP	C	T	0.289921	9.43301e-08	Nerve_Tibial	0.795457	0.204508
	9	rs4395467	HSD17B13	C	T	-0.190147	3.32419e-05	Skin_Not_Sun_Exposed_Suprapubic	1.56056e-07	0.999838
	10	rs3957282	SUPT3H	T	C	0.36951	2.95822e-06	Nerve_Tibial	0.000157022	0.998791
	10	rs3957282	SUPT3H	T	C	0.390022	4.95758e-05	Esophagus_Muscularis	0.000169016	0.998781
	10	rs3957282	SUPT3H	T	C	0.411323	6.06064e-05	Thyroid	0.000219326	0.998622
	10	rs3957282	RUNX2	T	C	0.464329	7.56924e-05	Esophagus_Gastroesophageal_Junction	0.644628	0.176324
	10	rs3957282	NFKBIE	T	C	-0.339741	0.000100104	Esophagus_Muscularis	0.474654	0.262939
	10	rs3957282	SUPT3H	T	C	0.270585	0.000116711	Artery_Tibial	0.00236804	0.995071
	12	rs577721086	RSPO3	T	C	-0.496213	1.22264e-06	Adipose_Subcutaneous	0.745871	0.144222
	12	rs9482773	RSPO3	G	C	-0.119745	0.000162437	Cells_Cultured_fibroblasts	0.577548	0.078978
	12	rs9482773	RSPO3	G	C	-0.156007	0.000201548	Adipose_Subcutaneous	0.745729	0.144371
	13	rs1891002	CCDC170	A	T	0.277158	1.23663e-24	Thyroid	0.992023	0.00797724
	13	rs1891002	CCDC170	A	T	0.21952	3.36693e-11	Skin_Sun_Exposed_Lower_leg	0.991866	0.00813407
	13	rs1891002	CCDC170	A	T	0.262838	1.26455e-08	Adrenal_Gland	0.932289	0.0542913
	13	rs1891002	CCDC170	A	T	0.278801	2.48492e-08	Esophagus_Mucosa	0.96078	0.0389511
	13	rs1891002	CCDC170	A	T	0.284125	8.24997e-08	Brain_Hypothalamus	0.988648	0.0100876
	13	rs1891002	CCDC170	A	T	0.198971	1.169e-07	Breast_Mammary_Tissue	0.972161	0.0166128
	13	rs1891002	CCDC170	A	T	0.451325	2.45852e-07	Brain_Frontal_Cortex_BA9	0.984328	0.011566
	13	rs1891002	CCDC170	A	T	0.30057	2.98487e-07	Spleen	0.989735	0.00944285
	13	rs1891002	CCDC170	A	T	0.17585	7.50935e-07	Adipose_Visceral_Omentum	0.969757	0.0191655
	13	rs1891002	CCDC170	A	T	0.318184	1.38796e-06	Pancreas	0.989179	0.0103141
	13	rs1891002	CCDC170	A	T	0.213888	1.48787e-06	Esophagus_Muscularis	0.955351	0.0186581
	13	rs1891002	CCDC170	A	T	0.18738	1.95588e-06	Heart_Atrial_Appendage	0.985519	0.012593
	13	rs1891002	CCDC170	A	T	0.146794	2.02546e-06	Artery_Tibial	0.970512	0.0202502
	13	rs1891002	CCDC170	A	T	0.306565	2.09037e-06	Stomach	0.966624	0.0286822
	13	rs1891002	CCDC170	A	T	0.284326	3.20491e-06	Brain_Nucleus_accumbens_basal_ganglia	0.967174	0.0214172
	13	rs1891002	CCDC170	A	T	0.167435	4.67236e-06	Whole_Blood	0.04729	0.949741
	13	rs1891002	CCDC170	A	T	0.33285	7.7449e-06	Brain_Cortex	0.982964	0.0111046
	13	rs1891002	CCDC170	A	T	0.146981	1.79884e-05	Adipose_Subcutaneous	0.232287	0.762418
	13	rs1891002	CCDC170	A	T	0.113249	4.39776e-05	Cells_Cultured_fibroblasts	0.00129464	0.998626
	14	rs28402081	PRKAR1B	T	G	0.284259	1.89139e-06	Cells_Cultured_fibroblasts	6.00326e-05	0.968298
	16	rs6973667	SFRP4	A	G	-0.25322	5.91396e-05	Spleen	0.749446	0.235693
	18	rs2908007	WNT16	A	G	0.199713	1.36486e-09	Skin_Sun_Exposed_Lower_leg	4.80046e-16	1
	18	rs2908007	WNT16	A	G	-0.274368	2.37516e-09	Adipose_Subcutaneous	0.0254681	0.974532
	18	rs2908007	FAM3C	A	G	-0.177737	2.65276e-08	Skin_Sun_Exposed_Lower_leg	2.10845e-39	1
	18	rs2908007	WNT16	A	G	0.197674	2.09294e-07	Skin_Not_Sun_Exposed_Suprapubic	3.60539e-14	1
	18	rs2908007	CPED1	A	G	-0.23013	8.17375e-07	Cells_Cultured_fibroblasts	5.81605e-14	1
	18	rs2908007	FAM3C	A	G	-0.150208	1.49125e-06	Skin_Not_Sun_Exposed_Suprapubic	5.02052e-33	1
	18	rs2908007	FAM3C	A	G	-0.118861	5.20523e-06	Heart_Left_Ventricle	0.834543	0.0478634
	18	rs2908007	FAM3C	A	G	-0.127579	6.43338e-06	Breast_Mammary_Tissue	0.00657679	0.993007
	18	rs2908007	FAM3C	A	G	-0.135053	4.12884e-05	Muscle_Skeletal	0.00376662	0.996213
	18	rs2908007	FAM3C	A	G	-0.0877883	5.18925e-05	Adipose_Subcutaneous	6.78522e-05	0.999919
	18	rs2908007	FAM3C	A	G	-0.113415	9.72375e-05	Adipose_Visceral_Omentum	0.000256759	0.99972
	19	rs117108011	TNFRSF11B	A	G	-0.695563	2.91121e-06	Adipose_Subcutaneous	8.41247e-05	0.999883
	19	rs117108011	TNFRSF11B	A	G	-0.354644	0.000187609	Artery_Tibial	0.40375	0.117371
	22	rs1055447	PACSIN3	A	C	-0.18146	2.36131e-12	Esophagus_Mucosa	0.0134021	0.986598
	22	rs1055447	DDB2	A	C	-0.163226	2.69492e-12	Skin_Not_Sun_Exposed_Suprapubic	0.887809	0.112191
	22	rs1055447	LRP4	A	C	0.350815	4.07215e-12	Pancreas	0.946272	0.053728
	22	rs1055447	LRP4	A	C	-0.232734	5.45656e-11	Nerve_Tibial	8.0705e-07	0.999999
	22	rs1055447	DDB2	A	C	-0.150372	5.81626e-11	Skin_Sun_Exposed_Lower_leg	0.925108	0.074892
	22	rs1055447	PACSIN3	A	C	-0.152252	7.7359e-11	Skin_Sun_Exposed_Lower_leg	2.02964e-08	1
	22	rs1055447	PACSIN3	A	C	-0.156571	8.85758e-11	Skin_Not_Sun_Exposed_Suprapubic	0.000381435	0.999618
	22	rs1055447	ARHGAP1	A	C	0.15293	1.47633e-10	Nerve_Tibial	0.00138031	0.99862
	22	rs1055447	ACP2	A	C	0.185214	3.95893e-10	Skin_Sun_Exposed_Lower_leg	1.08434e-05	0.999989
	22	rs1055447	ARHGAP1	A	C	0.214834	3.98756e-10	Pancreas	0.001343	0.998657
	22	rs1055447	ARFGAP2	A	C	-0.125072	1.55467e-09	Esophagus_Mucosa	0.915258	0.0847421
	22	rs1055447	PACSIN3	A	C	-0.150562	2.50127e-09	Thyroid	8.6354e-08	1
	22	rs1055447	ZNF408	A	C	0.175062	1.71283e-08	Artery_Tibial	0.155947	0.844053
	22	rs1055447	ARHGAP1	A	C	0.168535	3.00896e-08	Esophagus_Muscularis	0.00140014	0.9986
	22	rs1055447	FNBP4	A	C	-0.119878	2.1408e-07	Cells_Cultured_fibroblasts	7.37385e-06	0.999978
	22	rs1055447	ARFGAP2	A	C	-0.0688358	1.31532e-06	Skin_Not_Sun_Exposed_Suprapubic	0.930615	0.0693822
	22	rs1055447	ARHGAP1	A	C	0.107133	1.37675e-06	Muscle_Skeletal	0.00128228	0.998718
	22	rs1055447	F2	A	C	0.205451	1.58295e-06	Artery_Tibial	0.235925	0.764074
	22	rs1055447	ARHGAP1	A	C	0.15283	1.99179e-06	Breast_Mammary_Tissue	0.0240923	0.975907
	22	rs1055447	ACP2	A	C	0.132961	6.86354e-06	Skin_Not_Sun_Exposed_Suprapubic	3.66556e-06	0.999996
	22	rs1055447	ARHGAP1	A	C	0.141334	1.0791e-05	Stomach	0.157805	0.842195
	22	rs1055447	ARHGAP1	A	C	0.107132	1.16857e-05	Artery_Tibial	0.813802	0.185871
	22	rs1055447	PACSIN3	A	C	-0.112193	1.19809e-05	Artery_Aorta	0.938539	0.0614413
	22	rs1055447	LRP4	A	C	-0.159227	1.88857e-05	Brain_Nucleus_accumbens_basal_ganglia	0.679498	0.319157
	22	rs1055447	ARHGAP1	A	C	0.120341	2.10705e-05	Adipose_Visceral_Omentum	0.00592285	0.994077
	22	rs1055447	LRP4	A	C	-0.124675	2.20985e-05	Brain_Putamen_basal_ganglia	0.806604	0.142557
	22	rs1055447	PACSIN3	A	C	-0.247699	2.31704e-05	Brain_Cerebellum	0.00631138	0.993602
	22	rs1055447	DDB2	A	C	0.172328	2.35155e-05	Heart_Atrial_Appendage	0.769106	0.192281
	22	rs1055447	ARHGAP1	A	C	0.101295	2.70797e-05	Adipose_Subcutaneous	0.0012456	0.998754
	22	rs1055447	RAPSN	A	C	-0.15269	3.19736e-05	Skin_Sun_Exposed_Lower_leg	1.44734e-06	0.999998
	22	rs1055447	ARHGAP1	A	C	0.0912955	3.65061e-05	Cells_Cultured_fibroblasts	0.257345	0.74243
	22	rs1055447	NR1H3	A	C	-0.141146	4.44641e-05	Thyroid	0.146559	0.758264
	22	rs1055447	C11orf49	A	C	0.190502	6.87454e-05	Pancreas	0.528424	0.471528
	22	rs1055447	DDB2	A	C	-0.102666	0.000100258	Esophagus_Mucosa	0.932148	0.0677776
	22	rs1055447	AGBL2	A	C	-0.0683617	0.000699092	Thyroid	0.0136661	0.949268
	24	rs755760	TPCN2	T	A	-0.181464	1.42159e-10	Muscle_Skeletal	4.73892e-05	0.999478
	24	rs755760	TPCN2	T	A	-0.21458	3.17542e-10	Esophagus_Mucosa	0.839267	0.160656
	24	rs755760	TPCN2	T	A	-0.175399	2.20983e-09	Thyroid	0.467325	0.532408
	24	rs755760	MYEOV	T	A	0.298046	6.96568e-08	Artery_Tibial	0.0502544	0.949288
	24	rs755760	MYEOV	T	A	0.440503	4.92662e-07	Brain_Cerebellar_Hemisphere	0.509672	0.488078
	24	rs755760	TPCN2	T	A	-0.142147	4.08905e-06	Artery_Tibial	0.000161474	0.999356
	24	rs755760	TPCN2	T	A	-0.161864	1.07548e-05	Nerve_Tibial	6.12423e-06	0.999519
	24	rs755760	TPCN2	T	A	-0.177724	4.00997e-05	Heart_Atrial_Appendage	0.486918	0.476226
	24	rs755760	TPCN2	T	A	-0.162858	6.326e-05	Skin_Not_Sun_Exposed_Suprapubic	0.250216	0.747714
	24	rs755760	MYEOV	T	A	0.261831	7.14396e-05	Artery_Aorta	0.0991507	0.894095
	24	rs755760	TPCN2	T	A	-0.128717	0.00011501	Lung	1.66829e-05	0.999497
	26	rs10749999	NCAM1	G	A	0.0921203	2.35126e-07	Nerve_Tibial	0.0633822	0.903666
	26	rs10749999	C11orf52	G	A	-0.222242	4.34802e-05	Colon_Sigmoid	0.913093	0.0452886
	27	rs215226	B4GALNT3	A	G	0.621502	2.01408e-98	Artery_Tibial	0.994633	0.00525289
	27	rs215226	B4GALNT3	A	G	0.508083	1.94672e-46	Artery_Aorta	0.994407	0.00547477
	27	rs215226	B4GALNT3	A	G	0.449892	3.73322e-16	Artery_Coronary	0.994239	0.00563954
	27	rs215226	B4GALNT3	A	G	0.536425	3.27264e-10	Ovary	0.992712	0.00713858
	27	rs215226	B4GALNT3	A	G	-0.13701	5.40189e-09	Nerve_Tibial	5.99237e-05	0.981985
	28	rs2926799	DDN	A	G	0.149377	0.000221939	Muscle_Skeletal	0.00118043	0.815102
	29	rs5800113	SOCS2	A	AT	-0.109072	5.09305e-05	Cells_Cultured_fibroblasts	0.791338	0.144542
	30	rs11840862	AKAP11	G	A	-0.136559	5.07276e-05	Brain_Cortex	0.000241013	0.851769
	30	rs11840862	AKAP11	G	A	-0.0944286	6.90558e-05	Esophagus_Muscularis	0.000249774	0.851762
	31	rs4444235	BMP4	T	C	0.501457	1.10779e-06	Brain_Cerebellar_Hemisphere	0.990296	0.00969881
	32	rs1467561	MARK3	C	T	0.534198	9.49575e-62	Thyroid	0.940754	0.0592459
	32	rs1467561	MARK3	C	T	0.423517	2.76266e-36	Skin_Sun_Exposed_Lower_leg	0.917754	0.0822455
	32	rs1467561	CKB	C	T	0.526589	8.50272e-36	Skin_Not_Sun_Exposed_Suprapubic	6.44174e-08	1
	32	rs1467561	CKB	C	T	0.455915	6.36073e-34	Skin_Sun_Exposed_Lower_leg	6.44175e-08	1
	32	rs1467561	APOPT1	C	T	-0.272103	5.021e-33	Muscle_Skeletal	3.53072e-08	1
	32	rs1467561	MARK3	C	T	0.476495	3.71076e-19	Pituitary	0.927394	0.0726058
	32	rs1467561	MARK3	C	T	0.332602	4.0555e-19	Pancreas	0.917597	0.0824026
	32	rs1467561	MARK3	C	T	0.302092	1.20285e-18	Skin_Not_Sun_Exposed_Suprapubic	0.929045	0.0709554
	32	rs1467561	KLC1	C	T	0.260347	6.28248e-18	Thyroid	4.95686e-08	1
	32	rs1467561	MARK3	C	T	0.319604	1.96996e-17	Breast_Mammary_Tissue	0.931359	0.0686409
	32	rs1467561	MARK3	C	T	0.5366	2.56255e-17	Prostate	0.935205	0.0647954
	32	rs1467561	CKB	C	T	0.418681	1.06558e-15	Pancreas	2.93901e-08	1
	32	rs1467561	MARK3	C	T	0.25086	3.01665e-15	Nerve_Tibial	0.954849	0.0451508
	32	rs1467561	APOPT1	C	T	0.231617	1.20581e-14	Cells_Cultured_fibroblasts	8.47506e-08	1
	32	rs1467561	TRMT61A	C	T	0.158199	5.17708e-14	Nerve_Tibial	0.191337	0.808663
	32	rs1467561	MARK3	C	T	0.298837	6.21403e-14	Colon_Transverse	0.921716	0.0782836
	32	rs1467561	TRMT61A	C	T	0.245816	1.02929e-12	Artery_Aorta	0.825975	0.174025
	32	rs1467561	TRMT61A	C	T	0.149646	1.57128e-12	Skin_Not_Sun_Exposed_Suprapubic	0.899655	0.100345
	32	rs1467561	MARK3	C	T	0.283997	1.8982e-12	Adipose_Subcutaneous	0.932078	0.0679215
	32	rs1467561	MARK3	C	T	0.545592	4.54937e-12	Minor_Salivary_Gland	0.893815	0.106185
	32	rs1467561	CKB	C	T	0.241648	7.01682e-12	Artery_Aorta	0.927264	0.0727359
	32	rs1467561	TRMT61A	C	T	0.159388	4.25435e-11	Artery_Tibial	0.908839	0.0911615
	32	rs1467561	MARK3	C	T	-0.132607	1.39887e-10	Whole_Blood	1.07233e-09	1
	32	rs1467561	XRCC3	C	T	-0.179391	2.68117e-10	Skin_Not_Sun_Exposed_Suprapubic	1.03477e-06	0.999999
	32	rs1467561	MARK3	C	T	0.352673	6.38441e-10	Ovary	0.835172	0.126614
	32	rs1467561	XRCC3	C	T	-0.166069	1.47889e-09	Muscle_Skeletal	9.15354e-08	1
	32	rs1467561	MARK3	C	T	0.211026	2.69859e-09	Stomach	0.907953	0.0919047
	32	rs1467561	TRMT61A	C	T	0.131468	2.1355e-08	Esophagus_Mucosa	0.7384	0.261559
	32	rs1467561	ZFYVE21	C	T	-0.153734	3.45185e-08	Artery_Tibial	1.02491e-10	1
	32	rs1467561	CKB	C	T	0.176194	5.70989e-08	Lung	0.922233	0.0774955
	32	rs1467561	TRMT61A	C	T	0.148853	6.16829e-08	Esophagus_Muscularis	0.160555	0.839299
	32	rs1467561	KLC1	C	T	0.152025	2.18594e-07	Nerve_Tibial	3.43958e-06	0.999997
	32	rs1467561	APOPT1	C	T	0.343848	2.29626e-07	Pituitary	0.00415045	0.995849
	32	rs1467561	XRCC3	C	T	-0.144135	2.65867e-07	Nerve_Tibial	3.59602e-09	1
	32	rs1467561	XRCC3	C	T	-0.155376	3.42292e-07	Adipose_Subcutaneous	3.1099e-09	1
	32	rs1467561	APOPT1	C	T	0.319076	6.64117e-07	Brain_Putamen_basal_ganglia	1.78669e-05	0.999982
	32	rs1467561	TRMT61A	C	T	0.113166	7.05191e-07	Adipose_Subcutaneous	0.924262	0.0757356
	32	rs1467561	XRCC3	C	T	-0.134606	9.9987e-07	Skin_Sun_Exposed_Lower_leg	1.80607e-09	1
	32	rs1467561	TRMT61A	C	T	0.0982741	1.56501e-06	Muscle_Skeletal	0.651584	0.343495
	32	rs1467561	TRMT61A	C	T	0.110301	2.33668e-06	Lung	0.924188	0.0754185
	32	rs1467561	XRCC3	C	T	-0.10971	2.51596e-06	Esophagus_Muscularis	0.000338122	0.999652
	32	rs1467561	MARK3	C	T	0.317891	2.68786e-06	Brain_Cortex	0.903973	0.0934423
	32	rs1467561	XRCC3	C	T	-0.171362	3.536e-06	Colon_Transverse	1.33522e-07	1
	32	rs1467561	CKB	C	T	0.101747	4.22342e-06	Artery_Tibial	0.91517	0.0819375
	32	rs1467561	ZFYVE21	C	T	-0.234492	4.38029e-06	Colon_Sigmoid	5.46115e-06	0.999994
	32	rs1467561	MARK3	C	T	0.116645	4.62342e-06	Lung	0.821542	0.176399
	32	rs1467561	TRMT61A	C	T	0.0919223	4.638e-06	Whole_Blood	0.0467012	0.953012
	32	rs1467561	MARK3	C	T	0.137313	5.48666e-06	Artery_Tibial	0.0701721	0.927711
	32	rs1467561	MARK3	C	T	0.279275	7.38825e-06	Brain_Frontal_Cortex_BA9	0.907925	0.0833793
	32	rs1467561	TDRD9	C	T	0.27394	7.39591e-06	Artery_Tibial	1.93917e-07	1
	32	rs1467561	TRMT61A	C	T	0.135099	7.66049e-06	Stomach	0.456748	0.145958
	32	rs1467561	TRMT61A	C	T	0.121823	8.83987e-06	Breast_Mammary_Tissue	0.922218	0.0776063
	32	rs1467561	TRMT61A	C	T	0.18289	9.48113e-06	Brain_Caudate_basal_ganglia	0.70389	0.197764
	32	rs1467561	APOPT1	C	T	0.176098	9.93122e-06	Stomach	0.0539746	0.94574
	32	rs1467561	CKB	C	T	0.351773	1.27437e-05	Liver	0.00517551	0.994755
	32	rs1467561	TRMT61A	C	T	0.151487	1.71832e-05	Heart_Atrial_Appendage	0.900342	0.091664
	32	rs1467561	XRCC3	C	T	-0.1307	1.7988e-05	Esophagus_Gastroesophageal_Junction	0.00209157	0.997618
	32	rs1467561	ZFYVE21	C	T	-0.124191	2.01301e-05	Cells_Cultured_fibroblasts	1.92074e-10	1
	32	rs1467561	CKB	C	T	0.139417	2.13336e-05	Muscle_Skeletal	0.827763	0.134003
	32	rs1467561	TRMT61A	C	T	0.104771	2.49249e-05	Skin_Sun_Exposed_Lower_leg	0.610508	0.361365
	32	rs1467561	MARK3	C	T	0.255858	3.15875e-05	Brain_Hippocampus	0.890653	0.0958344
	32	rs1467561	TRMT61A	C	T	0.179579	3.4619e-05	Brain_Nucleus_accumbens_basal_ganglia	0.890121	0.0851674
	32	rs1467561	CKB	C	T	0.223342	3.756e-05	Prostate	0.909228	0.0897451
	32	rs1467561	APOPT1	C	T	0.252426	3.84526e-05	Brain_Caudate_basal_ganglia	0.00239826	0.997567
	32	rs1467561	TRMT61A	C	T	0.112767	3.91273e-05	Heart_Left_Ventricle	0.883466	0.103695
	32	rs1467561	MARK3	C	T	0.117992	4.1086e-05	Testis	0.541056	0.280734
	32	rs1467561	MARK3	C	T	0.217306	5.25672e-05	Spleen	0.502689	0.369147
	32	rs1467561	CKB	C	T	0.13222	5.34911e-05	Heart_Left_Ventricle	0.805353	0.148516
	32	rs1467561	XRCC3	C	T	-0.175633	5.98658e-05	Pancreas	0.171586	0.389883
	32	rs1467561	ZFYVE21	C	T	-0.133316	7.68624e-05	Esophagus_Muscularis	1.02491e-10	1
	32	rs1467561	CKB	C	T	-0.126236	0.000149759	Thyroid	0.59693	0.216186
	32	rs1467561	XRCC3	C	T	-0.101149	0.000162482	Thyroid	6.59952e-08	1
	35	rs71378512	RGS11	A	G	-0.513972	1.55716e-07	Artery_Tibial	0.0557209	0.240081
	35	rs71378512	NME4	A	G	-0.371468	5.56927e-07	Artery_Tibial	0.00986426	0.251777
	35	rs71378512	AXIN1	A	G	0.285366	8.33028e-07	Whole_Blood	0.541935	0.0368229
	35	rs71378512	RGS11	A	G	-0.370121	1.12081e-05	Colon_Transverse	0.00111539	0.254008
	35	rs71378512	TMEM8A	A	G	-0.233515	1.37011e-05	Artery_Tibial	0.00192147	0.253802
	35	rs71378512	RGS11	A	G	-0.373096	1.53557e-05	Esophagus_Muscularis	0.00126506	0.25397
	35	rs71378512	RGS11	A	G	-0.352112	6.52892e-05	Heart_Left_Ventricle	0.0011152	0.254008
	35	rs71378512	RGS11	A	G	-0.377263	6.55235e-05	Muscle_Skeletal	0.107927	0.226767
	38	rs4790881	SRR	C	A	0.269301	1.22321e-09	Muscle_Skeletal	8.88084e-05	0.995267
	38	rs4790881	SRR	C	A	0.304741	3.86498e-09	Skin_Sun_Exposed_Lower_leg	8.88679e-05	0.995267
	38	rs4790881	SRR	C	A	0.25236	1.02705e-07	Cells_Cultured_fibroblasts	8.88084e-05	0.995267
	38	rs4790881	SGSM2	C	A	0.16546	1.35098e-06	Esophagus_Mucosa	1.70077e-05	0.995338
	38	rs4790881	SRR	C	A	0.218555	1.94478e-06	Thyroid	8.88084e-05	0.995267
	38	rs4790881	DPH1	C	A	0.280767	3.94177e-06	Testis	4.58448e-05	0.99531
	38	rs4790881	SRR	C	A	0.245733	6.39711e-06	Esophagus_Mucosa	8.88084e-05	0.995267
	38	rs4790881	SRR	C	A	0.212875	7.59445e-06	Artery_Tibial	8.88084e-05	0.995267
	38	rs4790881	SRR	C	A	0.24252	1.33766e-05	Skin_Not_Sun_Exposed_Suprapubic	8.89416e-05	0.995267
	38	rs4790881	SRR	C	A	0.368752	1.71258e-05	Liver	9.38366e-05	0.995262
	38	rs4790881	SMG6	C	A	-0.127407	2.36951e-05	Esophagus_Mucosa	0.888436	0.0542925
	38	rs4790881	SRR	C	A	0.209264	3.21792e-05	Adipose_Subcutaneous	8.88084e-05	0.995267
	38	rs4790881	SRR	C	A	0.242271	3.78606e-05	Heart_Atrial_Appendage	8.88085e-05	0.995267
	38	rs4790881	SRR	C	A	0.217846	3.79607e-05	Nerve_Tibial	8.88084e-05	0.995267
	38	rs4790881	SMG6	C	A	-0.114051	4.55237e-05	Nerve_Tibial	0.941668	0.0336131
	38	rs4790881	SRR	C	A	0.191644	4.73202e-05	Whole_Blood	9.36572e-05	0.995262
	38	rs4790881	SRR	C	A	0.17887	7.23101e-05	Esophagus_Muscularis	8.88084e-05	0.995267
	39	rs4792909	SOST	G	T	0.17792	5.49939e-13	Artery_Tibial	8.94414e-23	1
	39	rs4792909	SOST	G	T	0.478901	2.66475e-08	Brain_Frontal_Cortex_BA9	0.687843	0.311885
	39	rs4792909	SOST	G	T	0.417016	1.35383e-06	Brain_Cortex	0.520462	0.438175
	39	rs4792909	SOST	G	T	0.154643	2.33195e-06	Artery_Aorta	7.39954e-08	1
	39	rs4792909	MPP3	G	T	-0.203791	2.20008e-05	Testis	0.622668	0.182241
	39	rs4792909	MPP3	G	T	-0.152077	4.85498e-05	Thyroid	1.98681e-15	1
	39	rs4792909	GPATCH8	G	T	-0.0961006	0.000189374	Thyroid	0.295723	0.100964
	39	rs80107551	SOST	C	T	0.279898	1.36711e-08	Artery_Tibial	8.94655e-23	1
	39	rs80107551	SOST	C	T	0.336267	1.45694e-07	Artery_Aorta	7.43845e-08	1
	39	rs80107551	ASB16	C	T	-0.333284	1.64221e-05	Adipose_Subcutaneous	0.000943402	0.999007
	41	rs4430817	FAM210A	C	G	-0.20758	2.16623e-08	Nerve_Tibial	0.133314	0.86664
	41	rs4430817	RNMT	C	G	-0.0907568	2.3659e-06	Whole_Blood	7.65166e-16	1
	41	rs4430817	FAM210A	C	G	-0.370101	4.45027e-06	Small_Intestine_Terminal_Ileum	0.964391	0.020763
	41	rs4430817	FAM210A	C	G	-0.23553	2.6475e-05	Liver	0.71421	0.0760281
	cis eQTLs for the 50 replicated independent forearm fracture signals using the GTEx V8 data set. Beta and non-adjusted p-values are from a linear regression and represent the SNP association with gene expression in the specific tissue. Colocalization analyses leveraged summary statistics from forearm fracture GWAS and tissue-specific eQTL studies of all variants located in a 500kb window around e…

## Sheet: Supplementary Table 10
	Supplementary Table 10 CADD score to estimate deleteriousness of the 50 independent forearm fracture genetic signals.
	Locus	SNP	chr	pos	Closest gene	CADD	func
	23	rs4988321	11	68174189	LRP5	24.4	exonic-missense
	3	rs687914	2	45878760	PRKCE	19.01	UTR5
	12	rs577721086	6	127440047	RSPO3	17.62	UTR5
	40	rs79049182	17	47928342	TAC4	14.88	intergenic
	22	rs1055447	11	47186424	ARFGAP2	13.91	UTR3
	6	rs10931982	2	202832130	FZD7	13.52	intergenic
	13	rs1891002	6	151900047	CCDC170	13.42	intronic
	36	rs62028332	16	51025468	SALL1	13.01	intergenic
	26	rs10749999	11	112394430	PLET1	11.79	ncRNA_intronic
	25	rs477944	11	86860509	TMEM135	11.15	intronic
	39	rs80107551	17	41808374	SOST	10.91	intergenic
	20	rs10824766	10	54428297	MBL2	10.14	ncRNA_intronic
	1	rs9287237	1	240597214	FMN2	7.143	intronic
	32	rs1467561	14	103994961	TRMT61A	6.745	ncRNA_exonic
	31	rs4444235	14	54410919	BMP4	6.363	intergenic
	30	rs11840862	13	42956463	AKAP11	6.23	intergenic
	16	rs6973667	7	38152863	STARD3NL	5.647	intergenic
	43	rs11088458	21	40350120	ETS2	4.702	upstream
	4	rs4671960	2	54798541	SPTBN1	4.619	intronic
	21	rs55730604	11	16530509	SOX6	4.142	intronic
	15	rs28362709	7	30955539	AQP1	3.982	intronic
	14	rs28402081	7	633179	PRKAR1B	3.725	intronic
	19	rs117108011	8	119901442	TNFRSF11B	3.44	intergenic
	9	rs4395467	4	88645344	DMP1	3.209	ncRNA_intronic
	27	rs215226	12	591300	B4GALNT3	3.144	intronic
	18	rs2908007	7	120962164	WNT16	3.004	intergenic
	13	rs2941741	6	152008982	ESR1	2.782	intergenic
	11	rs915125	6	82463376	FAM46A	2.761	upstream
	24	rs755760	11	68827175	TPCN2	2.572	intronic
	8	rs78520297	4	1004864	FGFRL1	2.427	UTR5
	34	rs7169993	15	70506192	TLE3	2.216	intergenic
	38	rs4790881	17	2068932	SMG6	2.174	intronic
	39	rs4792909	17	41798824	SOST	2.14	intergenic
	5	rs144279715	2	119548256	EN1	2.123	intergenic
	28	rs2926799	12	49263634	RND1	2.123	intergenic
	20	rs1159798	10	54412493	MBL2	1.793	ncRNA_intronic
	35	rs71378512	16	410178	AXIN1	1.63	intergenic
	37	rs60791151	16	55068167	IRX5	1.549	intergenic
	17	rs4389863	7	96145105	C7orf76	1.453	intergenic
	12	rs9482773	6	127459552	RSPO3	1.278	intronic
	5	rs55983207	2	119529829	EN1	1.15	intergenic
	10	rs3957282	6	44867836	SUPT3H	1.094	intronic
	7	rs419918	3	41118898	CTNNB1	0.967	intergenic
	2	rs6726855	2	40636180	SLC8A1	0.963	intronic
	29	rs5800113	12	94142186	CRADD	0.742	intronic
	8	rs113061374	4	1052662	FGFRL1	0.736	intronic
	8	rs4505759	4	1003022	FGFRL1	0.633	upstream
	33	rs11632429	15	38341268	TMCO5A	0.34	ncRNA_intronic
	41	rs4430817	18	13682666	FAM210A	0.277	intronic
	42	rs77865749	18	77216756	NFATC1	0.06	intronic
	Variants are considered pathogenic if CADD score > 12.37. CADD Combined Annotation Dependent Depletion

[truncated: 12 more sheets: Supplementary Table 11, Supplementary Table 12, Supplementary Table 13, Supplementary Table 14, Supplementary Table 15, Supplementary Table 16, Supplementary Table 17, Supplementary Table 18, Supplementary Table 19, Supplementary Table 20, Supplementary Table 21, Supplementary Table 22]
